# Supplementary material for: Environmental Conditions Modulate the Protein Content and Immunomodulatory Activity of Extracellular Vesicles Produced by the Probiotic Propionibacterium freudenreichii
Source: Appl Environ Microbiol. 2021 Jan 29;87(4):e02263-20. doi: 10.1128/AEM.02263-20 (PMC7851693; doi:10.1128/AEM.02263-20)
Supplement: Supplemental file 2 [file AEM.02263-20-s0002.xlsx]

## Sheet: Summary
Supplementary Tables
Table 1.	List of human proteins considered as belonging to NF-κB pathway.
Table 2.	List of human proteins considered as belonging to LPS-induced branch of NF-κB pathway.
Table 3.	List of human proteins considered as belonging to LPS-induced branch of NF-κB pathway, but not belonging to TNF-α or IL-1β branches.
Table 4.	Qualitative and quantitative proteomics data of Propionibacterium freudenreichii CIRM-BIA129 UF and YEL-derived EVs.
Table 5.	Enrichment analysis of up-regulated (UF/YEL) EV proteins, comprising KEGG pathways and COG categrories.
Table 6.	Enrichment analysis of down-regulated (UF/YEL) EV proteins, comprising KEGG pathways and COG categrories.
Table 7.	Predicted interactions between human and Propionibacterium freudenreichii CIRM-BIA129 EV proteins, with respective score.

## Sheet: Table 1
UNIPROT	LABEL	DESCRIPTION
Q13315	ATM	Serine-protein kinase ATM
Q07817	B2CL1	Bcl-2-like protein 1
Q16548	B2LA1	Bcl-2-related protein A1
O95999	BCL10	B-cell lymphoma/leukemia 10
P10415	BCL2	Apoptosis regulator Bcl-2
Q13490	BIRC2	Baculoviral IAP repeat-containing protein 2
Q13489	BIRC3	Baculoviral IAP repeat-containing protein 3
Q8WV28	BLNK	B-cell linker protein
Q06187	BTK	Tyrosine-protein kinase BTK
Q9BWT7	CAR10	Caspase recruitment domain-containing protein 10
Q9BXL7	CAR11	Caspase recruitment domain-containing protein 11
Q9BXL6	CAR14	Caspase recruitment domain-containing protein 14
Q8NHW4	CC4L	C-C motif chemokine 4-like
Q99616	CCL13	C-C motif chemokine 13
Q99731	CCL19	C-C motif chemokine 19
O00585	CCL21	C-C motif chemokine 21
P13236	CCL4	C-C motif chemokine 4
P08571	CD14	Monocyte differentiation antigen CD14
P29965	CD40L	CD40 ligand
O15519	CFLAR	CASP8 and FADD-like apoptosis regulator
P68400	CSK21	Casein kinase II subunit alpha
P19784	CSK22	Casein kinase II subunit alpha'
Q8NEV1	CSK23	Casein kinase II subunit alpha 3
P67870	CSK2B	Casein kinase II subunit beta
P19875	CXCL2	C-X-C motif chemokine 2
P19876	CXCL3	C-X-C motif chemokine 3
Q9NQC7	CYLD	Ubiquitin carboxyl-terminal hydrolase CYLD
O95786	DDX58	Probable ATP-dependent RNA helicase DDX58
Q92838	EDA	Ectodysplasin-A
Q8WWZ3	EDAD	Ectodysplasin-A receptor-associated adapter protein
Q9UNE0	EDAR	Tumor necrosis factor receptor superfamily member EDAR
P24522	GA45A	Growth arrest and DNA damage-inducible protein GADD45 alpha
O75293	GA45B	Growth arrest and DNA damage-inducible protein GADD45 beta
O95257	GA45G	Growth arrest and DNA damage-inducible protein GADD45 gamma
P09341	GROA	Growth-regulated alpha protein
P05362	ICAM1	Intercellular adhesion molecule 1
P25963	IKBA	NF-kappa-B inhibitor alpha
O15111	IKKA	Inhibitor of nuclear factor kappa-B kinase subunit alpha
O14920	IKKB	Inhibitor of nuclear factor kappa-B kinase subunit beta
P01584	IL1B	Interleukin-1 beta
P14778	IL1R1	Interleukin-1 receptor type 1
P10145	IL8	Interleukin-8
P51617	IRAK1	Interleukin-1 receptor-associated kinase 1
Q9NWZ3	IRAK4	Interleukin-1 receptor-associated kinase 4
P05771	KPCB	Protein kinase C beta type
Q04759	KPCT	Protein kinase C theta type
P43405	KSYK	Tyrosine-protein kinase SYK
O43561	LAT	Linker for activation of T-cells family member 1
P18428	LBP	Lipopolysaccharide-binding protein
P06239	LCK	Tyrosine-protein kinase Lck
Q9Y6Y9	LY96	Lymphocyte antigen 96
P07948	LYN	Tyrosine-protein kinase Lyn
Q99558	M3K14	Mitogen-activated protein kinase kinase kinase 14
O43318	M3K7	Mitogen-activated protein kinase kinase kinase 7
Q9UDY8	MALT1	Mucosa-associated lymphoid tissue lymphoma translocation protein 1
Q99836	MYD88	Myeloid differentiation primary response protein MyD88
Q9Y6K9	NEMO	NF-kappa-B essential modulator
P19838	NFKB1	Nuclear factor NF-kappa-B p105 subunit
Q00653	NFKB2	Nuclear factor NF-kappa-B p100 subunit
P35354	PGH2	Prostaglandin G/H synthase 2
Q8N2W9	PIAS4	E3 SUMO-protein ligase PIAS4
Q9HB75	PIDD1	p53-induced death domain-containing protein 1
P19174	PLCG1	1-phosphatidylinositol 4,5-bisphosphate phosphodiesterase gamma-1
P16885	PLCG2	1-phosphatidylinositol 4,5-bisphosphate phosphodiesterase gamma-2
Q8IUD2	RB6I2	ELKS/Rab6-interacting/CAST family member 1
Q01201	RELB	Transcription factor RelB
Q13546	RIPK1	Receptor-interacting serine/threonine-protein kinase 1
P48061	SDF1	Stromal cell-derived factor 1
Q15750	TAB1	TGF-beta-activated kinase 1 and MAP3K7-binding protein 1
Q9NYJ8	TAB2	TGF-beta-activated kinase 1 and MAP3K7-binding protein 2
Q8N5C8	TAB3	TGF-beta-activated kinase 1 and MAP3K7-binding protein 3
Q8IUC6	TCAM1	TIR domain-containing adapter molecule 1
Q86XR7	TCAM2	TIR domain-containing adapter molecule 2
Q04206	TF65	Transcription factor p65
P58753	TIRAP	Toll/interleukin-1 receptor domain-containing adapter protein
O00206	TLR4	Toll-like receptor 4
Q9Y275	TN13B	Tumor necrosis factor ligand superfamily member 13B
P21580	TNAP3	Tumor necrosis factor alpha-induced protein 3
O14788	TNF11	Tumor necrosis factor ligand superfamily member 11
O43557	TNF14	Tumor necrosis factor ligand superfamily member 14
P01375	TNFA	Tumor necrosis factor
P01374	TNFB	Lymphotoxin-alpha
Q06643	TNFC	Lymphotoxin-beta
Q9Y6Q6	TNR11	Tumor necrosis factor receptor superfamily member 11A
P19438	TNR1A	Tumor necrosis factor receptor superfamily member 1A
Q9HAV5	TNR27	Tumor necrosis factor receptor superfamily member 27
P36941	TNR3	Tumor necrosis factor receptor superfamily member 3
P25942	TNR5	Tumor necrosis factor receptor superfamily member 5
Q96RJ3	TR13C	Tumor necrosis factor receptor superfamily member 13C
Q15628	TRADD	Tumor necrosis factor receptor type 1-associated DEATH domain protein
Q13077	TRAF1	TNF receptor-associated factor 1
Q12933	TRAF2	TNF receptor-associated factor 2
Q13114	TRAF3	TNF receptor-associated factor 3
O00463	TRAF5	TNF receptor-associated factor 5
Q9Y4K3	TRAF6	TNF receptor-associated factor 6
Q14258	TRI25	E3 ubiquitin/ISG15 ligase TRIM25
P63279	UBC9	SUMO-conjugating enzyme UBC9
P00749	UROK	Urokinase-type plasminogen activator
P19320	VCAM1	Vascular cell adhesion protein 1
P98170	XIAP	E3 ubiquitin-protein ligase XIAP
P43403	ZAP70	Tyrosine-protein kinase ZAP-70

## Sheet: Table 2
UNIPROT	LABEL	DESCRIPTION
P08571	CD14	Monocyte differentiation antigen CD14
P25963	IKBA	NF-kappa-B inhibitor alpha
O15111	IKKA	Inhibitor of nuclear factor kappa-B kinase subunit alpha
O14920	IKKB	Inhibitor of nuclear factor kappa-B kinase subunit beta
P51617	IRAK1	Interleukin-1 receptor-associated kinase 1
P18428	LBP	Lipopolysaccharide-binding protein
Q9Y6Y9	LY96	Lymphocyte antigen 96
O43318	M3K7	Mitogen-activated protein kinase kinase kinase 7
Q99836	MYD88	Myeloid differentiation primary response protein MyD88
Q9Y6K9	NEMO	NF-kappa-B essential modulator
P19838	NFKB1	Nuclear factor NF-kappa-B p105 subunit
Q13546	RIPK1	Receptor-interacting serine/threonine-protein kinase 1
Q15750	TAB1	TGF-beta-activated kinase 1 and MAP3K7-binding protein 1
Q8IUC6	TCAM1	TIR domain-containing adapter molecule 1
Q86XR7	TCAM2	TIR domain-containing adapter molecule 2
Q04206	TF65	Transcription factor p65
P58753	TIRAP	Toll/interleukin-1 receptor domain-containing adapter protein
O00206	TLR4	Toll-like receptor 4
Q9Y4K3	TRAF6	TNF receptor-associated factor 6

## Sheet: Table 3
UNIPROT	LABEL	DESCRIPTION
P08571	CD14	Monocyte differentiation antigen CD14
P18428	LBP	Lipopolysaccharide-binding protein
Q9Y6Y9	LY96	Lymphocyte antigen 96
Q8IUC6	TCAM1	TIR domain-containing adapter molecule 1
Q86XR7	TCAM2	TIR domain-containing adapter molecule 2
P58753	TIRAP	Toll/interleukin-1 receptor domain-containing adapter protein
O00206	TLR4	Toll-like receptor 4

## Sheet: Table 4
PROTEIN ID	GI	DESCRIPTION	KEGG PATHWAYS	COG	CELLO2GO	PREDLIPO	QUALITATIVE SUBGROUP (MEDIUM)	LOG (FOLD CHANGE)	LOG (P-VALUE)	QUANTITATIVE SUBGROUP (UF/YEL)
LacZ	659917113	Beta-galactosidase (Lactase) LacZ	ko00052,ko00511,ko00600,ko01100	G	Cytoplasmic	Other	UF	2.66676	-59.0386	up
NirA2	659916787	Sulfite reductase [ferredoxin]	ko00910,ko00920,ko01100,ko01120	C	Cytoplasmic	Other	UF	5.45943	-34.8583	up
RplC	659918937	50S ribosomal protein L3	ko03010	J	Cytoplasmic	Other	UF/YEL	-3.73504	-33.6247	down
IolC	659917513	iolC (Myo-inositol catabolism iolC protein)	ko00562,ko01100,ko01120	G	Cytoplasmic	Other	UF	3.48543	-33.0481	up
IolE1	659917508	IolE (Myo-inositol catabolism IolAEprotein) (Inosose dehydratase) (2-keto-myo-inositol dehydratase)	ko00562,ko01100,ko01120	G	Cytoplasmic	Other	UF	3.64386	-30.9631	up
AroH	659917253	Phospho-2-dehydro-3-deoxyheptonate aldolase	ko00400,ko01100,ko01110,ko01110,ko01230,ko02024	E	Cytoplasmic	Other	UF	1.91073	-28.5102	up
DnaN	659917808	DNA polymerase III, beta chain	ko00230,ko00240,ko01100,ko03030,ko03430,ko03440	L	Cytoplasmic	Other	UF	2.34239	-28.1298	up
PFCIRM129_01765	659916863	Lsr2-like protein	?	S	Cytoplasmic	Other	YEL	-2.83289	-28.1181	down
CysN	659916784	Sulfate adenylyltransferase, large subunit/ ATP-sulfurylase, subunit 1 (ATP:sulfate adenylyltransferase)	ko00230,ko00261,ko00450,ko00920,ko01100,ko01120,ko01110	P	Cytoplasmic	Other	UF	2.09192	-28.0458	up
RplV	659918932	50S ribosomal protein L22	ko03010	J	Cytoplasmic	Other	UF/YEL	-3.52925	-28.0018	down
RplT	659919116	50S ribosomal protein L20	ko03010	J	Cytoplasmic	Other	UF/YEL	-3.9905	-28.0018	down
PFCIRM129_02410	659916788	Sulfate-binding protein precursor	ko00920,ko02010	P	Membrane	Lipo	UF/YEL	5.79424	-25.3833	up
RpsG	659918689	30S ribosomal protein S7	ko03010	J	Cytoplasmic	Other	UF/YEL	-7.17369	-25.3833	down
RbsB	659918841	binding protein of ribose ABC transporter	?	G	Membrane	Lipo	UF/YEL	-2.72537	-24.7111	down
Hom	659918329	Homoserine dehydrogenase	ko00260,ko00270,ko00300,ko01100,ko01110,ko01120,ko01110,ko01230	E	Cytoplasmic	Other	UF	3.66297	-24.3384	up
PFCIRM129_10740	659917406	Hypothetical protein PFCIRM129_10740	?	M	Extracellular	Other	UF/YEL	-1.95572	-23.198	down
RplB	659918934	50S ribosomal protein L2	ko03010	J	Cytoplasmic	Other	UF/YEL	-3.48953	-23.0394	down
Tal2	659917511	Transaldolase 2	ko00030,ko01100,ko01110,ko01120,ko01110,ko01200,ko01230	H	Cytoplasmic	Other	UF/YEL	2.31501	-21.994	up
AspS	659918015	Aspartyl-tRNA synthetase (Aspartate--tRNA ligase) (AspRS)	ko00970	J	Cytoplasmic	Other	UF/YEL	2.38329	-21.9106	up
PFCIRM129_01355	659916957	Putative uncharacterized protein	?	L	Cytoplasmic	Other	UF	2.12338	-21.8791	up
GlmU	659917669	UDP-N-acetylglucosamine pyrophosphorylase	ko00520,ko01100,ko01110	M	Cytoplasmic	Other	UF	3.54432	-21.8683	up
RpsJ	659918938	30S ribosomal protein S10	ko03010	J	Cytoplasmic	Other	UF/YEL	-4.85011	-21.7186	down
PFCIRM129_11950	659917195	Hypothetical protein PFCIRM129_11950	ko00770,ko01100	H	Cytoplasmic	Other	UF/YEL	-2.62665	-21.5429	down
MetF	659917248	5,10-methylenetetrahydrofolate reductase	ko00670,ko00720,ko01100,ko01120,ko01200,ko01523	E	Cytoplasmic	Other	UF	3	-21.441	up
YfmC	659917054	ABC transporter, binding lipoprotein	ko02010	P	Membrane	Lipo	UF/YEL	2.15986	-19.9237	up
Ffh	659919150	GTP binding signal recognition particle protein	ko02024,ko03060,ko03070	U	Cytoplasmic	Other	UF/YEL	-2.18809	-19.9237	down
RpsK	659918900	30S ribosomal protein S11	ko03010	J	Cytoplasmic	Other	UF/YEL	-1.4565	-19.7324	down
PFCIRM129_03205	659918258	ATPases MoxR family	?	S	Cytoplasmic	Other	UF/YEL	1.9765	-19.3814	up
HelD	659917247	Helicase protein	?	L	Cytoplasmic	Other	UF	1.95109	-18.8263	up
RplD	659918936	50S ribosomal protein L4	ko03010	J	Cytoplasmic	Other	UF/YEL	-3.57258	-18.3591	down
SufC	659917299	ABC-type transport system involved in Fe-S cluster assembly, ATPase component, SufC	?	O	Cytoplasmic	Other	UF/YEL	3.62733	-18.2008	up
InlA	659917120	internaline A	?	?	Extracellular	Sec	UF/YEL	0.876841	-17.9514	up
CycA2	659918162	D-serine/D-alanine/glycine transporter	?	E	Membrane	TM	UF/YEL	-2.84447	-17.6659	down
HtrA1	659917710	Trypsin-like serine protease	ko02020	O	Cytoplasmic	Other	UF/YEL	-1.15958	-17.6659	down
Dpm	659917597	dolichyl-phosphate beta-D-mannosyltransferase	ko00510,ko01100	S	Cytoplasmic	Other	UF/YEL	-2.70816	-17.6659	down
RpsC	659918931	30S ribosomal protein S3	ko03010	J	Cytoplasmic	Other	UF/YEL	-2.56782	-17.5301	down
NifJ1	659918622	Pyruvate synthase/Pyruvate-flavodoxin oxidoreductase	ko00010,ko00020,ko00620,ko00650,ko00720,ko01100,ko01120,ko01110,ko01200	C	Cytoplasmic	Other	UF/YEL	1.23582	-17.4473	up
UvrB	659917335	UvrABC system protein B (Protein uvrB) (Excinuclease ABC subunit B)	ko03420	L	Cytoplasmic	Other	UF	2.62449	-17.2948	up
PFCIRM129_07990	659918887	Hypothetical protein PFCIRM129_07990	?	?	Extracellular	Lipo	UF/YEL	-1.09793	-17.1969	down
YihN	659917150	Membrane protein, Transporter, MFS superfamily	?	G	Membrane	TM	UF/YEL	-1.26082	-17.1779	down
PFCIRM129_09985	659918492	Putative peptidyl-prolyl cis-trans isomerase,FKBP-type (Precursor)	?	O	Membrane	Sec	UF/YEL	-0.626338	-16.7243	down
InhA	659917290	Enoyl-[acyl-carrier-protein] reductase (NADH)	ko00061,ko00333,ko00780,ko01100,ko01110,ko01212	I	Cytoplasmic	Other	UF/YEL	1.09741	-16.4729	up
RplS	659919140	50S ribosomal protein L19	ko03010	J	Cytoplasmic	Other	UF/YEL	-2.81429	-16.2559	down
MurG	659917354	UDP-N-acetylglucosamine--N-acetylmuramyl-(pentapeptide) pyrophosphoryl-undecaprenol N-acetylglucosamine transferase (Undecaprenyl-PP-MurNAc-pentapeptide-UDPGlcNAc GlcNAc transferase)	ko00471,ko00550,ko01100,ko01502,ko04112	M	Cytoplasmic	Other	UF/YEL	-1.4151	-16.2559	down
Dxs	659918105	Deoxyxylulose-5-phosphate synthase	ko00730,ko00900,ko01100,ko01110,ko01110	H	Cytoplasmic	Other	UF/YEL	-2.11813	-16.0745	down
Dac	659916853	carboxypeptidase (serine-type D-Ala-D-Ala carboxypeptidase) (D-alanyl-D-alanine-carboxypeptidase)	ko00550	M	Membrane	TM	UF/YEL	-2.38263	-16.0745	down
RplQ	659918897	50S ribosomal protein L17	ko03010	J	Cytoplasmic	Other	UF/YEL	-3.94612	-15.9515	down
RpsD	659918899	30S ribosomal protein S4	ko03010	J	Cytoplasmic	Other	UF/YEL	-1.50647	-15.8765	down
RpsE	659918919	30S ribosomal protein S5	ko03010	J	Cytoplasmic	Other	UF/YEL	-2.33436	-15.8205	down
PFCIRM129_03560	659918163	ErfK/YbiS/YcfS/YnhG precursor	?	S	Extracellular	Other	UF/YEL	1.28077	-15.616	up
OpuCA	659918860	ATP-binding protein opuCA of Glycine betaine/carnitine/choline ABC transporter	ko02010	E	Cytoplasmic	Other	UF/YEL	1.05437	-15.6102	up
Mrc	659917127	penicillin-binding protein (peptidoglycan glycosyltransferase)	ko00550,ko01100,ko01501	M	Extracellular	TM	UF/YEL	-2.43992	-15.5874	down
BopA	659918913	solute binding protein of the ABC transport system	ko02024	E	Extracellular	Lipo	UF/YEL	-0.59455	-15.5874	down
PFCIRM129_11635	659917259	Hypothetical protein PFCIRM129_11635	ko03010	J	Cytoplasmic	Other	UF/YEL	-1.54595	-15.4877	down
PFCIRM129_09870	659917577	Hypothetical secreted protein	?	?	Cytoplasmic	Other	UF/YEL	-2.48973	-15.4877	down
FtsZ	659917351	Cell division protein FtsZ	ko04112	D	Cytoplasmic	Other	UF/YEL	1.68987	-15.4877	up
AckA	659918198	Acetate kinase	ko00430,ko00620,ko00640,ko00680,ko00720,ko01100,ko01120,ko01200	C	Cytoplasmic	Other	UF/YEL	2.20342	-15.4877	up
PFCIRM129_02050	659916838	Hypothetical protein PFCIRM129_02050	?	?	Cytoplasmic	Sec	UF/YEL	2.08294	-15.4877	up
PFCIRM129_09980	659918491	peptidyl-prolyl cis-trans isomerase	?	O	Extracellular	Lipo	UF/YEL	1.57209	-15.2004	up
PFCIRM129_05365	659917831	Hypothetical protein PFCIRM129_05365	?	?	Extracellular	Lipo	UF/YEL	-0.871558	-15.2004	down
PFCIRM129_07810	659918851	Hypothetical protein PFCIRM129_07810	?	S	Extracellular	Other	UF/YEL	-2.76425	-14.9405	down
PFCIRM129_01055	659917035	ATP binding protein of ABC transporter	?	V	Cytoplasmic	Other	UF/YEL	1.24304	-14.7135	up
YdfJ	659917797	drug exporters of the RND superfamily	?	P	Membrane	TM	UF/YEL	1.87985	-14.7135	up
RplN	659918927	50S ribosomal protein L14	ko03010	J	Cytoplasmic	Other	UF/YEL	-2.5021	-14.6933	down
FtsX	659918231	Cell division protein	ko02010	D	Membrane	TM	UF/YEL	2.18435	-14.5243	up
PFCIRM129_01130	659917009	NADPH:quinone reductase and related Zn-dependent oxidoreductases	?	C	Cytoplasmic	Other	UF/YEL	1.66626	-14.4659	up
PFCIRM129_08935	659918681	FAD linked oxidase domain protein	?	C	Cytoplasmic	Other	UF/YEL	-0.947676	-14.4659	down
PFCIRM129_07610	659918812	Hypothetical secreted protein	?	S	Extracellular	Lipo	UF/YEL	-0.744676	-14.4659	down
Rnj	659919164	Beta-lactamase-like:RNA-metabolising metallo-beta-lactamase	ko03018	S	Cytoplasmic	Other	UF	1.53842	-14.3825	up
SerS1	659916997	Seryl-tRNA synthetase	ko00970	J	Cytoplasmic	Other	UF	1.96683	-14.3281	up
PurQ	659917407	Phosphoribosylformylglycinamidine synthase 1 (Phosphoribosylformylglycinamidine synthase I) (FGAM synthase I)	ko00230,ko01100,ko01110,ko01110	F	Cytoplasmic	Other	UF	2.03562	-14.3165	up
AccA	659918794	Acetyl-CoA carboxylase	ko00061,ko00280,ko00620,ko00630,ko00640,ko01100,ko01110,ko01120,ko01110,ko01200,ko01212	I	Cytoplasmic	Other	UF/YEL	1.53815	-13.8608	up
PFCIRM129_01060	659917036	ABC transporter permease	?	Q	Membrane	Sec	UF/YEL	2.35018	-13.8608	up
AtpH	659917890	ATP synthase delta chain	ko00190,ko00195,ko01100	C	Cytoplasmic	Other	UF/YEL	2.58297	-13.7976	up
OpcA	659917311	glucose 6-phosphate dehydrogenase effector OpcA	?	G	Cytoplasmic	TM	UF	1.70782	-13.6341	up
DapD	659917211	2,3,4,5-tetrahydropyridine-2,6-dicarboxylate N-succinyltransferase	ko00300,ko01100,ko01120,ko01230	E	Cytoplasmic	Other	UF/YEL	-1.19132	-13.532	down
RplM	659918879	50S ribosomal protein L13	ko03010	J	Cytoplasmic	Other	UF/YEL	-3.62921	-13.532	down
RsmC	659916980	rRNA (guanine-N2-)-methyltransferase	?	J	Cytoplasmic	Other	UF/YEL	1.8804	-13.532	up
HrdB	659917970	RNA polymerase principal sigma factor HrdB	?	K	Cytoplasmic	Sec	UF/YEL	-1.98954	-13.5136	down
TrpB2	659919133	Tryptophan synthase beta subunit	ko00260,ko00400,ko01100,ko01110,ko01110,ko01230	E	Cytoplasmic	Other	UF/YEL	1.89796	-13.269	up
PFCIRM129_08670	659918631	cell-wall peptidases, NlpC/P60 family secreted protein	?	M	Extracellular	Sec	UF/YEL	1.44002	-13.269	up
RsmI	659917675	Methylase	?	H	Cytoplasmic	Other	UF/YEL	2.8708	-13.201	up
DeoR2	659917938	DeoR transcriptional regulator	?	K	Cytoplasmic	Other	UF/YEL	-1.14863	-13.1932	down
ThrS	659918097	Threonyl-tRNA synthetase (Threonine--tRNA ligase) (ThrRS)	ko00970	J	Cytoplasmic	Other	UF	1.96347	-13.1747	up
SecF	659918023	Protein-export membrane protein secF	ko02024,ko03060,ko03070	U	Membrane	TM	UF/YEL	1.96628	-13.0468	up
PFCIRM129_00335	659918434	Protein of unknown function	ko02010	V	Cytoplasmic	Other	UF/YEL	2.02682	-13.0468	up
CarA	659918004	Carbamoyl-phosphate synthase small chain	ko00240,ko00250,ko01100	F	Cytoplasmic	Other	UF/YEL	1.70401	-12.9265	up
RmlA	659918176	Glucose-1-phosphate thymidylyltransferase	?	?	Cytoplasmic	Other	UF/YEL	2.09771	-12.9085	up
InfB	659917370	Translation initiation factor IF-2	?	J	Cytoplasmic	Other	UF/YEL	1.37291	-12.6789	up
BkdB	659918587	dihydrolipoyllysine-residue (2-methylpropanoyl)transferase. Lipoamide acyltransferase component of branched-chain alpha-keto acid dehydrogenase complex (E2) (Dihydrolipoamide branched chain transacylase)	ko00010,ko00020,ko00620,ko01100,ko01110,ko01120,ko01110,ko01200	C	Cytoplasmic	Other	UF/YEL	-2.40994	-12.5714	down
IdsA	659918719	Heptaprenyl diphosphate synthase component II	ko00900,ko01110	H	Cytoplasmic	Other	UF/YEL	-2.10659	-12.5053	down
PFCIRM129_10970	659917384	Hypothetical protein PFCIRM129_10970	?	S	Membrane	Sec	UF/YEL	-1.72782	-12.5053	down
SufD	659917301	FeS assembly protein SufD	?	O	Cytoplasmic	Other	UF/YEL	2.37151	-12.5053	up
RplF	659918921	50S ribosomal protein L6	ko03010	J	Cytoplasmic	Other	UF/YEL	-2.78171	-12.4651	down
RplJ	659918695	50S ribosomal protein L10	ko03010	J	Cytoplasmic	Other	UF/YEL	-2.22514	-12.3287	down
BkdA2	659918588	2-oxoisovalerate dehydrogenase subunit beta (Branched-chain alpha-keto acid dehydrogenase E1 component beta chain) (BCKDH E1-beta) Pyruvate dehydrogenase E1 component subunit beta	ko00010,ko00020,ko00620,ko01100,ko01110,ko01120,ko01110,ko01200,ko04066,ko04922,ko05230	C	Cytoplasmic	Other	UF/YEL	-2.22787	-12.1199	down
PFCIRM129_02820	659918293	D-3-phosphoglycerate dehydrogenase / erythronate 4-phosphate dehydrogenase	ko00260,ko00680,ko01100,ko01120,ko01110,ko01200,ko01230	EH	Cytoplasmic	Other	UF/YEL	-2.87985	-11.8734	down
PFCIRM129_08715	659918637	Hypothetical protein PFCIRM129_08715	?	KLT	Extracellular	Other	UF/YEL	-1.49084	-11.8117	down
PFCIRM129_00955	659918404	transferase	?	J	Cytoplasmic	Other	UF/YEL	1.94687	-11.8117	up
ArgG	659917010	Argininosuccinate synthase	ko00220,ko00250,ko01100,ko01110,ko01110,ko01230,ko05418	E	Cytoplasmic	Other	UF/YEL	2.79711	-11.7312	up
SecE	659918701	SecE/Sec61-gamma subunit of protein translocation complex	ko02024,ko03060,ko03070	U	Cytoplasmic	Other	UF/YEL	1.88315	-11.717	up
GlgP	659917868	Alpha-glucan phosphorylase	ko00500,ko01100,ko01110,ko02026,ko04217,ko04910,ko04922,ko04931	G	Cytoplasmic	Other	UF/YEL	-2.55522	-11.6641	down
TetR7	659917671	Regulatory protein, TetR	?	K	Cytoplasmic	Other	UF/YEL	-2.43625	-11.58	down
BraC	659917558	Leucine-, isoleucine-, valine-, threonine-, and alanine-binding protein [Precursor] (LIVAT-BP)	ko02010,ko02024	E	Extracellular	Lipo	UF/YEL	-0.545581	-11.58	down
FeoB	659916842	Ferrous iron uptake protein B 9.A.8.1.x	?	P	Membrane	Other	UF/YEL	1.91435	-11.5304	up
GalK2	659916844	Galactokinase	ko00052,ko00520,ko01100	G	Cytoplasmic	Other	UF/YEL	-1.78332	-11.4212	down
PFCIRM129_04325	659918052	ABC transporter substrate-binding protein	?	S	Membrane	Lipo	UF/YEL	-0.779116	-11.3515	down
IolA	659917517	iolA (Myo-inositol catabolism IolA protein) (Methylmalonic acid semialdehyde dehydrogenase)	ko00280,ko00410,ko00562,ko00640,ko01100,ko01200	C	Cytoplasmic	Other	UF/YEL	1.47694	-11.3046	up
DapL	659917213	aminotransferase	?	E	Cytoplasmic	Other	UF	1.848	-11.1867	up
SufS	659917298	Cysteine desulphurases, SufS	ko00450,ko01100	E	Cytoplasmic	Other	UF	1.91754	-11.1392	up
SlpD	659917219	Surface protein D with SLH domain	?	O	Extracellular	Sec	UF/YEL	-2.84598	-11.0365	down
PFCIRM129_03845	659918126	polar amino acid ABC transporter, binding protein component	?	ET	Membrane	Lipo	UF/YEL	-0.631006	-11.0365	down
PFCIRM129_03850	659918127	polar amino acid ABC transporter, binding protein	?	ET	Membrane	Lipo	UF/YEL	-0.632808	-10.9788	down
NuoC	659918731	NADH-quinone oxidoreductase chain C (NADH dehydrogenase I, chain C)	ko00190,ko01100	C	Cytoplasmic	Other	UF/YEL	1.44044	-10.9252	up
PFCIRM129_11455	659917347	Hypothetical protein PFCIRM129_11455	?	D	Cytoplasmic	Other	UF/YEL	1.84037	-10.9215	up
AroB	659918008	3-dehydroquinate synthase / shikimate kinase,bifunctionnal enzyme	ko00400,ko01100,ko01110,ko01110,ko01230	E	Cytoplasmic	Other	UF/YEL	1.5408	-10.7801	up
CbiM	659918653	Cobalt transport protein CbiM	ko02010	P	Membrane	TM	UF/YEL	-1.45086	-10.7585	down
PFCIRM129_09915	659917539	Hypothetical protein PFCIRM129_09915	?	?	Membrane	Lipo	UF/YEL	0.840284	-10.7437	up
FabF	659918251	3-oxoacyl-[acyl-carrier-protein] synthase (Beta-ketoacyl-ACP synthase)	ko00061,ko00780,ko01100,ko01212	I	Cytoplasmic	Other	UF	1.55254	-10.7001	up
MltG	659918010	Aminodeoxychorismate lyase	?	S	Membrane	Other	UF/YEL	-1.75231	-10.6953	down
Gnd2	659919019	6-phosphogluconate dehydrogenase,decarboxylating	ko00030,ko00480,ko01100,ko01110,ko01120,ko01110,ko01200	G	Cytoplasmic	Other	UF	1.9542	-10.4911	up
PFCIRM129_01505	659916940	Hypothetical protein PFCIRM129_01505	?	T	Cytoplasmic	Other	UF	1.66297	-10.3095	up
PFCIRM129_00705	659918414	Surface protein of unknown function	?	?	Membrane	Sec	UF/YEL	2.95525	-10.304	up
ProS	659917374	Prolyl-tRNA synthetase (Proline--tRNA ligase) (ProRS)	ko00970	J	Cytoplasmic	Other	UF/YEL	0.869994	-10.304	up
NrdJ	659917943	Vitamin B12-dependent ribonucleotide reductase (Ribonucleoside-diphosphate reductase NrdJ)	ko00230,ko00240,ko01100	F	Cytoplasmic	Other	UF/YEL	0.82757	-10.2115	up
PFCIRM129_07170	659919045	Hypothetical protein PFCIRM129_07170	?	S	Cytoplasmic	Other	UF/YEL	-2.23285	-10.0888	down
GlpC	659917939	Anaerobic glycerol-3-phosphate dehydrogenase subunit C	ko00564,ko01110	C	Cytoplasmic	Other	UF/YEL	-0.514811	-10.0344	down
PspA	659917270	Phage shock protein A	?	KT	Cytoplasmic	Other	UF/YEL	-1.57071	-10.0021	down
CbiP	659918073	Cobyric acid synthase CbiP/CobQ	ko00860,ko01100	H	Cytoplasmic	Other	UF/YEL	1.22423	-9.96449	up
PFCIRM129_01350	659916956	Putative uncharacterized protein	?	S	Cytoplasmic	Other	UF/YEL	0.892421	-9.94326	up
AtpG	659917888	ATP synthase gamma chain (ATP synthase F1 sector gamma subunit)	ko00190,ko00195,ko01100	C	Cytoplasmic	Other	UF/YEL	1.13462	-9.89143	up
PFCIRM129_02785	659918346	Hypothetical protein PFCIRM129_02785	?	S	Extracellular	Sec	UF/YEL	1.16398	-9.86101	up
RpsA	659917338	30S ribosomal protein S1	ko03010	J	Cytoplasmic	Other	UF/YEL	2.21679	-9.46839	up
LutB	659917473	iron-sulfur protein	?	C	Cytoplasmic	Other	UF/YEL	-1.21131	-9.46301	down
Pf456	659916823	Hypothetical protein PFCIRM129_02105	?	T	Cytoplasmic	Other	UF/YEL	1.73332	-9.29559	up
BkdA1	659918589	2-oxoisovalerate dehydrogenase subunit alpha (Branched-chain alpha-keto acid dehydrogenase E1 component alpha chain) (BCKDH E1-alpha)	ko00010,ko00020,ko00620,ko01100,ko01110,ko01120,ko01110,ko01200,ko04066,ko04922,ko05230	C	Cytoplasmic	Other	UF/YEL	-2.40967	-9.29559	down
PFCIRM129_11720	659917238	Hypothetical protein PFCIRM129_11720	?	S	Cytoplasmic	TM	UF/YEL	1.51339	-9.19478	up
PFCIRM129_06845	659918987	Ribonuclease, Rne/Rng family	ko03018	J	Cytoplasmic	Other	UF/YEL	-1.69534	-8.97537	down
GroL2	659917458	60 kDa chaperonin 2 (Protein Cpn60 2) (groEL protein 2) (Heat shock protein 60 2)	ko03018,ko04212,ko04940,ko05134,ko05152	O	Cytoplasmic	Other	UF/YEL	1.2835	-8.97537	up
SufB	659917302	FeS assembly protein SufB	?	O	Cytoplasmic	Other	UF/YEL	1.26361	-8.92829	up
TyrB	659918246	Aspartate transaminase (Aminotransferase)	ko00220,ko00250,ko00270,ko00330,ko00350,ko00360,ko00400,ko00401,ko00950,ko00960,ko01100,ko01110,ko01110,ko01210,ko01230	E	Cytoplasmic	Other	UF/YEL	1.2952	-8.92829	up
LepB	659919139	Signal peptidase I	ko02024,ko03060	U	Membrane	TM	UF/YEL	-1.11891	-8.73059	down
NuoF	659918728	NADH-quinone oxidoreductase chain F (NADH dehydrogenase I, chain F) (NDH-1, chain F)	ko00190,ko01100	C	Cytoplasmic	Other	UF/YEL	1.2107	-8.63415	up
OppB	659918910	IM protein of oligopeptide ABC transporter (OPN:undef)	ko02024	EP	Membrane	TM	UF/YEL	1.44113	-8.54972	up
Fba1	659917522	Fructose-bisphosphate aldolase class II	ko00010,ko00030,ko00051,ko00680,ko00710,ko01100,ko01110,ko01120,ko01110,ko01200,ko01230	G	Cytoplasmic	Other	UF/YEL	1.90422	-8.47518	up
AcpP	659918250	Acyl carrier protein (ACP)	?	IQ	Cytoplasmic	Other	UF/YEL	2.80764	-8.43559	up
TyrS	659919103	Tyrosyl-tRNA synthetase (Tyrosine--tRNA ligase) (TyrRS)	ko00970	J	Cytoplasmic	Other	UF/YEL	0.988425	-8.33113	up
Tsf	659917382	Elongation factor Ts (EF-Ts)	?	J	Cytoplasmic	Other	UF/YEL	1.44377	-8.33066	up
Gtf	659918179	Glycosyl transferase, family 2	?	M	Cytoplasmic	Other	UF/YEL	-1.14941	-8.24742	down
GlpT	659917186	glycerol-3-phosphate transporter	?	G	Membrane	TM	UF/YEL	-1.41223	-8.21807	down
PurF	659918636	Amidophosphoribosyltransferase	ko00230,ko00250,ko01100,ko01110,ko01110	F	Cytoplasmic	Other	UF	1.37851	-8.13482	up
PFCIRM129_05480	659917809	ABC transporter	?	Q	Membrane	TM	UF/YEL	1.76633	-8.07612	up
MraW	659917362	S-adenosyl-L-methionine-dependent methyltransferase mraW	?	M	Cytoplasmic	Other	UF/YEL	-1.54274	-8.07612	down
PFCIRM129_09710	659917591	transporter	?	P	Membrane	Lipo	UF/YEL	-0.492068	-8.04474	down
RplA	659918698	50S ribosomal protein L1	ko03010	J	Cytoplasmic	Other	UF/YEL	-1.04008	-8.02685	down
GtfB	659918191	Glycosyltransferase	?	S	Cytoplasmic	Other	UF/YEL	-1.36592	-7.99078	down
PFCIRM129_10780	659917414	Hypothetical protein PFCIRM129_10780	?	?	Extracellular	Lipo	UF/YEL	-0.820784	-7.80405	down
Gab	659917339	Aldehyde dehydrogenase (Succinate-semialdehyde dehydrogenase) (NAD-dependent aldehyde dehydrogenase)	ko00250,ko00310,ko00350,ko00650,ko00760,ko01100,ko01120	C	Cytoplasmic	Other	UF/YEL	1.80616	-7.80405	up
UvrA3	659917331	UvrABC system protein A (UvrA protein) (Excinuclease ABC subunit A)	ko03420	L	Cytoplasmic	Other	UF/YEL	-1.56934	-7.79815	down
PFCIRM129_10650	659917426	Hypothetical protein PFCIRM129_10650	?	M	Extracellular	Other	UF/YEL	1.25659	-7.78224	up
RpsH	659918922	30S ribosomal protein S8	ko03010	J	Cytoplasmic	Other	UF/YEL	-1.69403	-7.5781	down
PFCIRM129_03580	659918167	Hypothetical transmembrane protein	?	M	Membrane	Other	UF/YEL	0.995712	-7.56178	up
TopA	659918405	DNA topoisomerase I	?	L	Cytoplasmic	Other	UF	-0.799087	-7.51131	down
DeoR3	659917856	Putative regulatory protein, DeoR family	?	K	Cytoplasmic	Other	UF/YEL	1.30098	-7.42599	up
GyrB2	659918140	DNA gyrase subunit B	?	L	Cytoplasmic	Other	UF	1.2854	-7.38113	up
PFCIRM129_02195	659916818	TRNA processing ribonuclease BN	?	S	Cytoplasmic	Other	UF/YEL	0.97697	-7.37089	up
NuoG	659918727	NADH-quinone oxidoreductase chain G (NADH dehydrogenase I, chain G)	ko00190,ko01100	C	Cytoplasmic	Other	UF/YEL	1.37403	-7.35365	up
Pta	659918199	Phosphate acetyltransferase	ko00430,ko00620,ko00640,ko00650,ko00680,ko00710,ko00720,ko01100,ko01120,ko01200	C	Cytoplasmic	Other	UF/YEL	-1.057	-7.0931	down
IclR	659917928	IclR transcriptional regulator	?	K	Cytoplasmic	Other	UF/YEL	-0.697657	-7.07673	down
PFCIRM129_06000	659917647	Hypothetical protein PFCIRM129_06000	?	?	Extracellular	Lipo	UF/YEL	0.993703	-7.04389	up
RplE	659918925	50S ribosomal protein L5	ko03010	J	Cytoplasmic	Other	UF/YEL	-1.21479	-7.02555	down
FepC2	659917790	Iron transport system substrate-binding protein ABC transporter	ko02010	P	Extracellular	Lipo	UF/YEL	0.372601	-6.99465	up
GtfA	659918188	Glycosyltransferase, family 2	?	S	Cytoplasmic	Other	UF/YEL	-1.16851	-6.99465	down
FtsH	659919123	FtsH	?	O	Cytoplasmic	Other	UF/YEL	0.795019	-6.92034	up
Hpf	659918223	ribosomal S30AE, sigma 54 modulation protein	?	J	Cytoplasmic	Other	UF/YEL	-1.23303	-6.89771	down
PpgK	659917053	Polyphosphate glucokinase	ko00010,ko00052,ko00500,ko00520,ko00521,ko00524,ko01100,ko01110,ko01120,ko01110,ko01200	GK	Cytoplasmic	Other	UF/YEL	-2.39861	-6.89771	down
NuoB	659918732	NADH-quinone oxidoreductase chain B	ko00190,ko01100	C	Cytoplasmic	Other	UF/YEL	-0.858184	-6.87747	down
CbiX	659919053	CysG/CbiX	ko00860,ko01100,ko01110,ko01120,ko02010	H	Cytoplasmic	Other	UF/YEL	1.31188	-6.86178	up
FtsE	659918232	ABC transporter, ATP-binding protein	ko02010	D	Cytoplasmic	Other	UF/YEL	0.565644	-6.69009	up
MetQ	659916945	ABC-type transport systems, periplasmic component	ko02010	P	Membrane	TM	UF/YEL	0.975952	-6.65381	up
MoeA1	659917722	Molybdenum cofactor synthesis domain	ko00790,ko01100	H	Cytoplasmic	Other	UF/YEL	0.955303	-6.60791	up
SecD	659918024	Protein-export membrane protein secD	ko02024,ko03060,ko03070	U	Membrane	TM	UF/YEL	-0.856675	-6.56056	down
CstA	659917091	Carbon starvation protein	?	T	Membrane	TM	UF/YEL	-1.5107	-6.56056	down
PFCIRM129_05935	659917764	Hypothetical membrane protein	?	S	Cytoplasmic	Other	UF/YEL	-0.967109	-6.30627	down
PFCIRM129_02895	659918307	Secreted protease with a PDZ domain	ko02024	T	Membrane	Sec	UF/YEL	-0.967777	-6.217	down
Pfp	659918060	pyrophosphate phosphofructokinase	ko00010,ko00030,ko00051,ko01100,ko01110,ko01120,ko01110	G	Cytoplasmic	Sec	UF/YEL	1.85158	-6.1751	up
PFCIRM129_07150	659919042	UDP-N-acetylmuramyl tripeptide synthase (Mur ligase)	ko00300,ko00550	M	Cytoplasmic	Other	UF/YEL	1.55682	-6.1014	up
NuoD	659918730	NADH-quinone oxidoreductase chain D (NADH dehydrogenase I, chain D)	ko00190,ko01100	C	Cytoplasmic	Other	UF/YEL	0.818373	-6.08246	up
OppD	659918912	ABC2 protein of oligopeptide ABC transporter (OPN:undef)	ko02024	P	Cytoplasmic	Other	UF/YEL	0.805987	-6.06519	up
DhbC	659918736	Menaquinone-specific isochorismate synthase	ko00130,ko01053,ko01100,ko01110,ko01110	HQ	Cytoplasmic	Other	UF	1.23704	-6.04562	up
PFCIRM129_07345	659918760	Hypothetical protein PFCIRM129_07345	?	S	Extracellular	Other	UF/YEL	1.12017	-6.00263	up
PFCIRM129_11795	659917223	Hypothetical protein PFCIRM129_11795	?	?	Membrane	Other	UF/YEL	1.38184	-5.99157	up
PFCIRM129_05250	659917861	2-dehydropantoate 2-reductase	ko00770,ko01100,ko01110	H	Cytoplasmic	Other	UF/YEL	-0.563027	-5.78356	down
PolA	659917341	Putative DNA polymerase I	ko00230,ko00240,ko01100,ko03030,ko03410,ko03420,ko03440	L	Cytoplasmic	Other	UF/YEL	-1.3492	-5.77597	down
PFCIRM129_07390	659918769	Hypothetical protein PFCIRM129_07390	?	?	Membrane	TM	UF/YEL	2.06737	-5.74886	up
NuoM	659918721	NADH dehydrogenase I chain M	ko00190,ko01100	C	Membrane	TM	UF/YEL	1.03505	-5.74886	up
PFCIRM129_04075	659918002	Dihydroorotate dehydrogenase 2	?	?	Cytoplasmic	Other	UF/YEL	0.826004	-5.74886	up
NuoI	659918725	NADH-quinone oxidoreductase subunit I (NADH dehydrogenase I subunit I) (NDH-1 subunit I)	ko00190,ko01100	C	Cytoplasmic	Other	UF/YEL	-0.875278	-5.70741	down
FhaB	659916824	Forkhead-associated protein	?	T	Cytoplasmic	TM	UF/YEL	-1.62717	-5.67341	down
HsdS-2	659917283	Putative uncharacterized protein	?	V	Cytoplasmic	Other	UF/YEL	-1.18253	-5.67341	down
PyrG	659918500	CTP synthase (UTP--ammonia ligase) (CTP synthetase)	ko00240,ko01100	F	Cytoplasmic	TM	UF/YEL	0.776914	-5.64654	up
YkgG	659917472	Hypothetical protein PFCIRM129_10175	?	S	Cytoplasmic	Other	UF/YEL	-0.749583	-5.64373	down
PstS	659916895	binding protein of phosphate ABC transporter (BP:MOI:undef:phosphate)	ko02010,ko02020,ko05152	P	Membrane	Lipo	UF/YEL	0.383482	-5.63997	up
CypA	659917133	Cytochrome P450 (Heme-thiolate monooxygenase)	?	C	Cytoplasmic	Other	UF/YEL	-1.08775	-5.60526	down
SdhB3	659919141	Succinate dehydrogenase	ko00020,ko00190,ko00620,ko00650,ko00720,ko01100,ko01110,ko01120,ko01110,ko01200,ko02020	C	Cytoplasmic	Other	UF/YEL	1.32917	-5.59885	up
Dld	659917724	D-lactate dehydrogenase	ko00620,ko01120	C	Cytoplasmic	Other	UF/YEL	-0.508525	-5.59885	down
HisS	659918018	Histidyl-tRNA synthetase (Histidine--tRNA ligase) (HisRS)	ko00970	J	Cytoplasmic	Other	UF/YEL	0.647152	-5.57906	up
PFCIRM129_00395	659917083	Membrane protease subunits, stomatin/prohibitin homologs (Membrane protease subunit, stomatin/prohibitin homolog)	?	O	Cytoplasmic	TM	UF/YEL	1.18744	-5.42289	up
SdhC1	659918268	Succinate dehydrogenase subunit C	ko00020,ko00190,ko00650,ko00720,ko01100,ko01110,ko01120,ko01110,ko01200	C	Membrane	TM	UF/YEL	-1.14388	-5.24687	down
MurA	659917556	UDP-N-acetylglucosamine 1-carboxyvinyltransferase (Enoylpyruvate transferase)	ko00520,ko00550,ko01100	M	Cytoplasmic	Other	UF/YEL	0.736939	-5.24141	up
Pyk1	659917343	Pyruvate kinase 1	ko00010,ko00230,ko00620,ko01100,ko01110,ko01120,ko01110,ko01200,ko01230,ko04922,ko04930,ko05165,ko05203,ko05230	G	Cytoplasmic	Other	UF/YEL	0.759175	-5.22054	up
GlgX	659919098	Glycogen debranching enzyme GlgX	ko00500,ko01100,ko01110	G	Cytoplasmic	Other	UF	0.965235	-5.14467	up
Tkt	659917825	Transketolase	ko00030,ko00710,ko01051,ko01100,ko01110,ko01120,ko01110,ko01200,ko01230	G	Cytoplasmic	Other	UF	0.965235	-5.14467	up
Gpi	659917425	Glucose-6-phosphate isomerase (GPI) (Phosphoglucose isomerase) (PGI) (Phosphohexose isomerase) (PHI)	ko00010,ko00030,ko00500,ko00520,ko01100,ko01110,ko01120,ko01110,ko01200	G	Cytoplasmic	Other	UF/YEL	1.01419	-5.10219	up
SdhC2	659919143	Succinate dehydrogenase cytochrome B-558 subunit	ko00020,ko00190,ko00650,ko00720,ko01100,ko01110,ko01120,ko01110,ko01200	S	Membrane	TM	UF/YEL	1.20183	-5.04847	up
Tal1	659918750	Transaldolase 1	ko00030,ko01100,ko01110,ko01120,ko01110,ko01200,ko01230	G	Cytoplasmic	Other	UF/YEL	1.57079	-5.02806	up
SlpB	659918413	Surface layer protein B (S-layer protein B)	?	O	Extracellular	Sec	UF/YEL	0.580856	-4.98918	up
ZnuA	659918274	ABC-transporter metal-binding lipoprotein	ko02010	P	Membrane	Lipo	UF/YEL	-0.477263	-4.96033	down
Icd	659918818	Putative isocitrate/isopropylmalate dehydrogenase	ko00020,ko00480,ko00720,ko01100,ko01110,ko01120,ko01110,ko01200,ko01210,ko01230,ko04146	C	Cytoplasmic	Other	UF	1.24101	-4.92078	up
PFCIRM129_00780	659918369	Hypothetical protein PFCIRM129_00780	?	?	Cytoplasmic	Other	UF/YEL	-0.962467	-4.87435	down
PFCIRM129_03860	659918129	polar amino acid ABC transporter, ATP binding component	?	E	Cytoplasmic	Other	UF/YEL	1.10347	-4.8522	up
Nfo	659918119	endonuclease IV (deoxyribonuclease IV (phage-T4-induced))	ko03410	L	Cytoplasmic	Other	UF	0.830075	-4.73204	up
RlmN	659917378	Hypothetical protein PFCIRM129_11055	?	J	Cytoplasmic	Other	UF/YEL	-0.646825	-4.69135	down
RpoA	659918898	DNA-directed RNA polymerase alpha chain (RNAP alpha subunit) (Transcriptase alpha chain) (RNA polymerase subunit alpha)	ko00230,ko00240,ko01100,ko03020	K	Cytoplasmic	Other	UF/YEL	-1.30292	-4.69135	down
PanE	659917966	2-dehydropantoate 2-reductase	ko00770,ko01100,ko01110	H	Cytoplasmic	Other	UF/YEL	-0.609089	-4.67869	down
AhpC	659918709	Peroxiredoxin/Alkyl hydroperoxide reductase subunit C /Thioredoxin peroxidase/Alkyl hydroperoxide reductase protein C22/General stress protein 22	ko04214	O	Cytoplasmic	Other	UF/YEL	1.86447	-4.62917	up
IolT3	659917518	iolT3 (myo-inositol transporter iolT3)	ko04113	EGP	Membrane	TM	UF/YEL	0.735611	-4.34634	up
GlpA	659917941	Anaerobic glycerol-3-phosphate dehydrogenase subunit A	ko00564,ko01110	C	Cytoplasmic	Other	UF/YEL	-0.371014	-4.28148	not
IspG	659917376	4-hydroxy-3-methylbut-2-en-1-yl diphosphate synthase (1-hydroxy-2-methyl-2-(E)-butenyl 4-diphosphate synthase)	ko00900,ko01100,ko01110,ko01110	I	Cytoplasmic	Other	UF/YEL	0.978348	-4.2638	not
PurC	659917409	Phosphoribosylaminoimidazole-succinocarboxamidesynthase	ko00230,ko01100,ko01110,ko01110,ko02026	F	Cytoplasmic	Other	UF/YEL	0.789747	-4.17349	not
FtsW2	659916822	Cell division protein	ko00550,ko04112	D	Membrane	TM	UF/YEL	0.512397	-4.17306	not
BluB	659918866	Phosphoribosyltransferase/nitroreductase (fusion gene) (Nicotinate-nucleotide-dimethylbenzimidazole phosphoribosyltransferase)	ko00740,ko00860,ko01100,ko01110,ko01120	CH	Cytoplasmic	Other	UF/YEL	1.39495	-4.14241	not
Pgk	659917316	Phosphoglycerate kinase	ko00010,ko00051,ko00562,ko00710,ko01100,ko01110,ko01120,ko01110,ko01200,ko01230	G	Cytoplasmic	Other	UF/YEL	1.20631	-4.10457	not
PFCIRM129_07105	659919035	ABC transporter	?	S	Cytoplasmic	Other	UF/YEL	0.36606	-3.86471	not
PFCIRM129_05245	659917860	Transcriptional regulator, RpiR family	?	K	Cytoplasmic	Other	UF/YEL	0.97731	-3.83428	not
MutA	659919057	Methylmalonyl-CoA mutase small subunit (Methylmalonyl-CoA mutase beta subunit) (MCB-beta)	ko00230,ko00240,ko00280,ko00630,ko00640,ko00720,ko01100,ko01120,ko01200,ko03030,ko03430,ko03440	I	Cytoplasmic	Other	UF/YEL	1.06183	-3.83011	not
PFCIRM129_11930	659917191	Hypothetical protein PFCIRM129_11930	?	S	Cytoplasmic	Sec	UF/YEL	0.51286	-3.77095	not
CycA1	659916913	D-serine/D-alanine/glycine transporter	?	E	Membrane	TM	UF/YEL	-0.510888	-3.75368	not
RpoC	659918691	DNA-directed RNA polymerase beta chain (RNAP beta subunit) (Transcriptase beta chain) (RNA polymerase beta subunit)	ko00230,ko00240,ko01100,ko03020	K	Cytoplasmic	Other	UF/YEL	-0.944201	-3.64232	not
PnpA	659917386	Polyribonucleotide nucleotidyltransferase (Polynucleotide phosphorylase) (PNPase) (Guanosine pentaphosphate synthetase)	ko00230,ko00240,ko03018	J	Cytoplasmic	Other	UF/YEL	0.574179	-3.6423	not
GlnA1	659917240	Glutamine synthetase	ko00220,ko00250,ko00630,ko00910,ko01100,ko01120,ko01230,ko02020,ko04217,ko04724,ko04727	E	Cytoplasmic	Other	UF/YEL	-0.700655	-3.64034	not
CbiE	659919054	precorrin methylase (precorrin-3B C17-methyltransferase) CbiE/G/H fusion protein	ko00340,ko00350,ko00360,ko00400,ko00401,ko00860,ko00960,ko01100,ko01110,ko01110,ko01230	H	Cytoplasmic	Other	UF/YEL	0.736138	-3.61585	not
PFCIRM129_03855	659918128	polar amino acid ABC transporter, inner membrane component	ko02010	E	Membrane	Other	UF/YEL	0.900634	-3.53303	not
UgpQ2	659917149	Glycerophosphoryl diester phosphodiesterase	ko00564	C	Cytoplasmic	Other	UF/YEL	2.63029	-3.5297	not
YqfL	659916937	Hypothetical protein PFCIRM129_01490	?	S	Cytoplasmic	Other	UF/YEL	0.549201	-3.47852	not
SppA	659917989	SppA, Periplasmic serine proteases	?	OU	Membrane	Other	UF/YEL	-0.624712	-3.45208	not
PFCIRM129_00410	659917086	glycine betaine/choline Binding protein of ABC transporter	ko02010	M	Cytoplasmic	Lipo	UF/YEL	-0.427271	-3.42684	not
PFCIRM129_11765	659917235	Hypothetical protein PFCIRM129_11765	?	?	Extracellular	TM	UF/YEL	-0.469559	-3.38203	not
MetN	659916946	Methionine import ATP-binding protein metN	ko02010	P	Cytoplasmic	Other	UF/YEL	0.74031	-3.38203	not
PFCIRM129_10935	659918483	Protein of unknown function	?	?	Cytoplasmic	Other	UF/YEL	0.440823	-3.27561	not
SdhA3	659919142	Succinate dehydrogenase flavoprotein subunit	ko00020,ko00190,ko00650,ko00720,ko01100,ko01110,ko01120,ko01110,ko01200,ko05134	C	Cytoplasmic	Other	UF/YEL	0.688684	-3.21014	not
NorB	659918446	Nitric-oxide reductase subunit B (nitric-oxide reductase)	ko00910,ko01120	P	Membrane	Other	UF/YEL	0.702943	-3.18687	not
Pgm1	659917875	Phosphoglucomutase	ko00010,ko00030,ko00052,ko00230,ko00500,ko00520,ko00521,ko01100,ko01110,ko01120,ko01110	G	Cytoplasmic	Other	UF/YEL	-0.7572	-3.17992	not
PhoU	659917486	Putative phosphate transport system protein	?	P	Cytoplasmic	Other	UF/YEL	0.766631	-3.16228	not
Gpt	659917078	Putative purine phosphoribosyltransferase	ko00230,ko01100,ko01110	F	Cytoplasmic	Other	UF/YEL	-0.571368	-3.15187	not
PFCIRM129_10785	659917415	Hypothetical protein PFCIRM129_10785	?	?	Membrane	Lipo	UF/YEL	-0.700082	-3.15187	not
HepA	659918116	Helicase (SNF2-related protein)	?	L	Cytoplasmic	Other	UF	0.710493	-2.96032	not
Cat	659916973	Coenzyme A transferase (Putative succinyl-CoA or butyryl-CoA:coenzyme A transferase)	ko00020,ko00620,ko00640,ko00650,ko01100,ko01110,ko01120,ko01110,ko01200	C	Cytoplasmic	Other	UF/YEL	-0.629487	-2.95137	not
PFCIRM129_08360	659918703	Hypothetical protein PFCIRM129_08360	?	?	Membrane	Other	UF/YEL	-0.978611	-2.87855	not
YajC	659918025	Preprotein translocase subunit YajC	ko02024,ko03060,ko03070	U	Cytoplasmic	TM	UF/YEL	0.57042	-2.84462	not
SkfE	659918738	ABC transporter ATP-binding protein	ko02010	V	Cytoplasmic	Other	UF/YEL	0.470249	-2.83075	not
Hpt	659916856	hypoxanthine phosphoribosyltransferase	ko00230,ko00983,ko01100,ko01110	F	Cytoplasmic	Other	UF/YEL	1.61749	-2.83075	not
GlpK	659917366	Glycerol kinase (ATP:glycerol 3-phosphotransferase) (Glycerokinase) (GK)	ko00561,ko01100,ko03320,ko04626	C	Cytoplasmic	Other	UF/YEL	1.25217	-2.63915	not
Ald	659918161	Alanine dehydrogenase	ko00250,ko00430,ko01100	E	Cytoplasmic	Other	UF/YEL	2.45644	-2.63915	not
HtrA2	659917538	secreted serine protease, trypsin-like serine proteases	ko02020	O	Extracellular	Other	UF/YEL	0.674863	-2.57111	not
Tpi1	659917315	triosephosphate isomerase 1	ko00010,ko00051,ko00562,ko00710,ko01100,ko01110,ko01120,ko01110,ko01200,ko01230	G	Cytoplasmic	Other	UF/YEL	0.941132	-2.57111	not
MutB	659919058	Methylmalonyl-CoA mutase large subunit (Methylmalonyl-CoA mutase alpha subunit) (MCM-alpha) (MUTB-(R)-2-Methyl-3-oxopropanoyl-CoA CoA-carbonylmutase)	ko00280,ko00630,ko00640,ko00720,ko01100,ko01120,ko01200	I	Cytoplasmic	Other	UF/YEL	1.12525	-2.52199	not
PFCIRM129_07415	659918774	Cell envelope-related transcriptional attenuator	?	K	Cytoplasmic	Other	UF/YEL	-0.346375	-2.46451	not
GlgC	659917204	Glucose-1-phosphate adenylyltransferase (ADP-glucose synthase) (ADP-glucose pyrophosphorylase) (ADPGlc PPase)	ko00500,ko00520,ko01100,ko01110,ko02026	G	Cytoplasmic	Other	UF/YEL	0.675596	-2.46451	not
PepN	659919018	Aminopeptidase N, Lysyl aminopeptidase	ko00480,ko01100	E	Cytoplasmic	Other	UF/YEL	1.22897	-2.4396	not
LutA	659917474	Oxidoreductase	?	C	Cytoplasmic	Other	UF/YEL	-0.576509	-2.41187	not
RecA	659917912	RecA (Recombinase A)	ko03440	L	Cytoplasmic	Other	UF/YEL	-0.450675	-2.39051	not
PFCIRM129_10155	659917468	ABC transporter ATP-binding protein	ko02010	P	Cytoplasmic	Other	UF/YEL	0.454619	-2.39051	not
Lpd	659917557	Dihydrolipoyl dehydrogenase (E3 component of alpha keto acid dehydrogenase complexes) (Dihydrolipoamide dehydrogenase)	ko00010,ko00020,ko00260,ko00280,ko00620,ko00630,ko00640,ko01100,ko01110,ko01120,ko01110,ko01200	C	Cytoplasmic	Other	UF/YEL	0.413725	-2.39051	not
PFCIRM129_08605	659918749	Hypothetical protein PFCIRM129_08605	?	?	Cytoplasmic	TM	UF/YEL	0.802564	-2.33383	not
Pep	659918230	Hypothetical protein PFCIRM129_03060	?	M	Extracellular	TM	UF/YEL	0.657016	-2.32765	not
PFCIRM129_05105	659917879	Hypothetical protein PFCIRM129_05105	ko00190	M	Cytoplasmic	Other	UF/YEL	-0.313258	-2.31154	not
SecA	659918222	Preprotein translocase SecA subunit	ko02024,ko03060,ko03070	U	Cytoplasmic	Other	UF/YEL	-0.312085	-2.28993	not
XthA	659918711	Exodeoxyribonuclease III/exonuclease III	ko03410	L	Cytoplasmic	Other	UF/YEL	-0.788828	-2.28604	not
Fba2	659917766	Fructose-bisphosphate aldolase class I	ko00010,ko00030,ko00051,ko00680,ko00710,ko01100,ko01110,ko01120,ko01110,ko01200,ko01230	G	Cytoplasmic	Other	UF/YEL	0.673902	-2.27007	not
PFCIRM129_08025	659918894	Resuscitation-promoting factor RpfB	?	M	Membrane	Sec	UF/YEL	-0.344331	-2.265	not
PFCIRM129_09500	659918520	Protein of unknown function	?	?	Extracellular	Sec	UF/YEL	-0.353462	-2.23067	not
PknB	659916820	Serine/threonine protein kinase	?	KLT	Membrane	Other	UF/YEL	0.31731	-2.19755	not
CpsA1	659917011	Cell envelope-related function transcriptional attenuator common domain	?	K	Cytoplasmic	TM	UF/YEL	-0.370176	-2.19296	not
CbiN	659918654	Cobalt transport protein CbiN	ko02010	P	Membrane	TM	UF/YEL	0.566496	-2.14689	not
CydB	659917024	Cytochrome d ubiquinol oxidase, subunit II	ko00190,ko01100,ko02020	C	Membrane	TM	UF/YEL	-0.32788	-2.11521	not
CysE	659918848	Serine acetyltransferase	ko00270,ko00920,ko01100,ko01110,ko01120,ko01200,ko01230,ko05111	E	Cytoplasmic	Other	UF/YEL	0.435392	-2.09246	not
PFCIRM129_02885	659918305	Hypothetical secreted and membrane protein	?	T	Membrane	TM	UF/YEL	-0.401678	-2.08648	not
GlyA	659917480	Glycine hydroxymethyltransferase precursor	ko00260,ko00460,ko00630,ko00670,ko00680,ko01100,ko01110,ko01120,ko01110,ko01200,ko01230,ko01523	E	Cytoplasmic	Other	UF/YEL	0.322946	-2.05618	not
GuaB3	659917266	Inosine-5-monophosphate dehydrogenase (IMP dehydrogenase) (IMPDH) (IMPD) / GMP reductase	ko00230,ko00983,ko01100,ko01110	F	Cytoplasmic	Other	UF/YEL	0.329751	-2.0546	not
NuoH	659918726	NADH-quinone oxidoreductase subunit H (NADH dehydrogenase I subunit H)	ko00190,ko01100	C	Membrane	TM	UF/YEL	0.595324	-2.02367	not
PFCIRM129_03530	659918157	transporter	?	EGP	Membrane	Other	UF/YEL	0.579765	-1.97678	not
PFCIRM129_00555	659917047	sugar transporter	?	EGP	Membrane	TM	UF/YEL	-0.389617	-1.92455	not
Gst	659917947	glutathione S-transferase	?	O	Cytoplasmic	Other	UF/YEL	-0.257174	-1.92455	not
DkgA	659916978	Putative aldo/keto reductase (oxidoreductase)	?	S	Cytoplasmic	Other	UF/YEL	0.522383	-1.83711	not
Upp	659916834	Uracil phosphoribosyltransferase (UMP pyrophosphorylase) (UPRTase)	ko00240,ko01100	F	Cytoplasmic	Other	UF/YEL	-0.993881	-1.81472	not
SlgT	659918370	Sodium/glucose cotransporter (Na(+)/glucose symporter) 2.A.21.3.2	?	E	Membrane	TM	UF/YEL	0.517508	-1.79241	not
Mao	659916915	flavin-containing amine oxidase	ko00260,ko00330,ko00340,ko00350,ko00360,ko00380,ko00950,ko00982,ko01100,ko01110,ko04726,ko04728,ko05030,ko05031,ko05034	E	Cytoplasmic	Other	UF/YEL	-0.504526	-1.7816	not
GsiB	659918299	binding protein of oligopeptide ABC transporter (OPN : undef : Oligopeptides)	ko02024	E	Extracellular	Lipo	UF/YEL	-0.162313	-1.77835	not
PFCIRM129_00620	659917060	Hypothetical secreted protein	?	S	Cytoplasmic	TM	UF/YEL	-0.653712	-1.77696	not
Cys2	659917082	cysteine synthase 2	ko00270,ko00920,ko01100,ko01110,ko01120,ko01110,ko01200,ko01230	E	Cytoplasmic	Other	UF/YEL	0.401815	-1.73461	not
GlpB	659917940	Anaerobic glycerol-3-phosphate dehydrogenase subunit B	ko00564,ko01110	E	Cytoplasmic	Other	UF/YEL	-0.1283	-1.71873	not
FumC	659917216	Fumarate hydratase, class-II	ko00020,ko00620,ko00720,ko01100,ko01110,ko01120,ko01110,ko01200,ko04934,ko05200,ko05211	C	Cytoplasmic	Other	UF/YEL	0.744512	-1.67442	not
WhiA	659917322	Hypothetical protein PFCIRM129_11325	?	K	Cytoplasmic	Other	UF/YEL	-0.352002	-1.63541	not
Gpm2	659917487	phosphoglycerate mutase	ko00010,ko00260,ko00680,ko01100,ko01110,ko01120,ko01110,ko01200,ko01230,ko04922,ko05230	G	Cytoplasmic	Other	UF/YEL	0.279809	-1.61666	not
Gpm1	659917784	phosphoglycerate mutase/fructose-2,6-bisphosphatase	ko00010,ko00260,ko00680,ko01100,ko01110,ko01120,ko01110,ko01200,ko01230,ko04922,ko05230	G	Cytoplasmic	Other	UF/YEL	-0.413486	-1.61382	not
Phk	659917936	Phosphoketolase pyrophosphate	ko00030,ko00710,ko01100,ko01120	G	Cytoplasmic	Other	UF/YEL	0.195825	-1.60496	not
CodB	659916960	Permease for cytosine/purines, uracil, thiamine,allantoin	?	F	Membrane	TM	UF/YEL	0.259915	-1.58345	not
ProV	659917164	ABC-type choline/glycine betaine transport,ATP-binding protein	ko02010	E	Cytoplasmic	TM	UF/YEL	-0.995201	-1.56679	not
MmdA	659917492	Methylmalonyl-CoA carboxytransferase 12S subunit (Transcarboxylase 12S subunit). 610 bp	ko00280,ko00630,ko00640,ko01100,ko01120,ko01110,ko01200	I	Cytoplasmic	Other	UF/YEL	-1.37325	-1.56467	not
PdxT	659917307	Glutamine amidotransferase subunit pdxT (Glutamine amidotransferase glutaminase subunit pdxT)	ko00750	H	Cytoplasmic	Other	UF/YEL	-0.756257	-1.44739	not
MenJ	659918735	electron transfer oxidoreductase	?	C	Cytoplasmic	Other	UF/YEL	-0.396161	-1.43686	not
Asd	659916880	Aspartate-semialdehyde dehydrogenase (Semialdehyde dehydrogenase)	ko00260,ko00261,ko00270,ko00300,ko01100,ko01110,ko01120,ko01110,ko01210,ko01230	E	Cytoplasmic	Other	UF/YEL	-0.746387	-1.43485	not
PFCIRM129_04165	659918020	Hypothetical protein PFCIRM129_04165	?	D	Cytoplasmic	Other	UF/YEL	-0.709873	-1.39687	not
PbpA	659916821	Penicillin-binding protein	ko00550	M	Extracellular	Sec	UF/YEL	0.192532	-1.39687	not
Vpr	659917193	Peptidase Subtilases	ko02024	O	Extracellular	Other	UF/YEL	0.307816	-1.39137	not
PFCIRM129_09290	659918621	Dihydroorotate dehydrogenase	ko00240,ko01100	F	Cytoplasmic	Sec	UF/YEL	0.631008	-1.36588	not
Mrr	659917284	restriction system protein	?	L	Cytoplasmic	Other	UF/YEL	0.174561	-1.3617	not
NifJ2	659918797	Pyruvate:ferredoxin (Flavodoxin) oxidoreductase	ko00010,ko00020,ko00620,ko00650,ko00720,ko01100,ko01120,ko01110,ko01200	C	Cytoplasmic	Other	UF/YEL	-0.292212	-1.31952	not
FhaA	659916825	Forkhead-associated protein	?	T	Cytoplasmic	Other	UF/YEL	0.219554	-1.29632	not
LldP	659917475	L-lactate permease	?	C	Membrane	Other	UF/YEL	-0.256211	-1.2542	not
AceE	659918245	pyruvate dehydrogenase E1 component (2-oxo-acid dehydrogenase E1 subunit, homodimeric type)	ko00010,ko00020,ko00620,ko01100,ko01110,ko01120,ko01110,ko01200	C	Cytoplasmic	Other	UF/YEL	-0.145994	-1.22554	not
AtpF	659917891	ATP synthase B chain (F0F1 ATP synthase subunit B)	ko00190,ko00195,ko01100	C	Cytoplasmic	Other	UF/YEL	-0.166977	-1.21134	not
MalE	659917783	binding protein of maltose ABC transporter	ko02010	G	Membrane	Lipo	UF/YEL	0.179131	-1.2107	not
PFCIRM129_09300	659918623	FAD-dependent pyridine nucleotide-disulphide oxidoreductase:4Fe-4S ferredoxin, iron-sulfur binding:Aromatic-ring hydroxylase	?	C	Cytoplasmic	Other	UF/YEL	0.197313	-1.13975	not
AsnB	659917505	Asparagine synthase (Glutamine-hydrolyzing)	ko00250,ko01100,ko01110	E	Cytoplasmic	Other	UF/YEL	0.264327	-1.09408	not
Blmh	659917992	Aminopeptidase C (Bleomycin hydrolase)	?	E	Cytoplasmic	Other	UF/YEL	-0.391492	-1.082	not
PFCIRM129_06895	659918997	thiredoxine like membrane protein	?	O	Cytoplasmic	Sec	UF/YEL	0.178681	-1.082	not
FtsY	659919151	Signal recognition particle receptor	ko02024,ko03060,ko03070	U	Cytoplasmic	TM	UF/YEL	-0.252154	-1.03289	not
PFCIRM129_07365	659918764	Hypothetical protein PFCIRM129_07365	ko00010,ko00030,ko00051,ko00500,ko00520,ko01100,ko01110,ko01120,ko01110,ko01200	K	Cytoplasmic	Other	UF/YEL	0.376728	-1.03005	not
OdhA	659918335	2-oxoglutarate dehydrogenase, E1 and E2 components	ko00020,ko00310,ko00380,ko01100,ko01110,ko01120,ko01110,ko01200	C	Cytoplasmic	Other	UF/YEL	0.255342	-1.01097	not
FusA	659918688	Elongation factor G (EF-G)	?	J	Cytoplasmic	Other	UF/YEL	0.116146	-0.998126	not
NuoE	659918729	NADH-quinone oxidoreductase chain E	ko00190,ko01100,ko04714,ko04723,ko04932,ko05010,ko05012,ko05016	C	Cytoplasmic	Other	UF/YEL	-0.327318	-0.991037	not
FtsI	659917360	Cell division protein FtsI (penicillin-binding protein 2) (Peptidoglycan glycosyltransferase)	ko00550,ko01100,ko01501	M	Extracellular	TM	UF/YEL	-0.190851	-0.969865	not
PFCIRM129_07050	659919024	oxidoreductase	?	C	Cytoplasmic	Other	UF/YEL	-1.46326	-0.952204	not
Eno1	659917660	Enolase 1	ko00010,ko00680,ko01100,ko01110,ko01120,ko01110,ko01200,ko01230,ko03018,ko04066	G	Cytoplasmic	Other	UF/YEL	0.303754	-0.922183	not
PFCIRM129_09455	659917600	Restriction endonuclease PvuRts1 I	?	?	Cytoplasmic	Other	UF/YEL	-2.41247	-0.865819	not
CarB	659918003	Carbamoyl-phosphate synthase large chain (Carbamoyl-phosphate synthetase ammonia chain)	ko00240,ko00250,ko01100	F	Cytoplasmic	Other	UF/YEL	-0.941819	-0.847536	not
PFCIRM129_03805	659918118	Hypothetical protein PFCIRM129_03805	?	?	Extracellular	TM	UF/YEL	-0.492784	-0.832587	not
Ask	659918550	Aspartokinase (Aspartate kinase)	ko00260,ko00261,ko00270,ko00300,ko01100,ko01110,ko01120,ko01110,ko01210,ko01230	E	Cytoplasmic	Other	UF/YEL	-0.377083	-0.80673	not
SlpA	659917603	Surface layer protein A (S-layer protein A)	?	O	Extracellular	Sec	UF/YEL	-0.375607	-0.803983	not
SecY	659918909	Preprotein translocase SecY subunit	ko02024,ko03060,ko03070	U	Membrane	TM	UF/YEL	-1.43417	-0.785443	not
GuaB1	659918855	Inosine-5-monophosphate dehydrogenase (IMP dehydrogenase) (IMPDH) (IMPD) / GMP reductase)	ko00230,ko00983,ko01100,ko01110	F	Cytoplasmic	Other	UF/YEL	0.0961383	-0.785035	not
RpoB	659918692	DNA-directed RNA polymerase beta chain (RNAP beta subunit) (Transcriptase beta chain) (RNA polymerase subunit beta)	ko00230,ko00240,ko01100,ko03020	K	Cytoplasmic	Other	UF/YEL	-0.500685	-0.78327	not
PFCIRM129_01960	659916902	inositol-1-phosphate synthase	ko00521,ko00562,ko01100,ko01110	I	Cytoplasmic	Other	UF/YEL	0.129318	-0.70825	not
PFCIRM129_05605	659917786	Hypothetical protein PFCIRM129_05605	?	NU	Membrane	TM	UF/YEL	-0.0555801	-0.70825	not
Gcp	659918867	Putative O-sialoglycoprotein endopeptidase	ko02024,ko03060,ko03070	O	Cytoplasmic	Other	UF/YEL	0.0802201	-0.70825	not
Mdh	659918819	Malate dehydrogenase	ko00020,ko00270,ko00620,ko00630,ko00680,ko00710,ko00720,ko01100,ko01110,ko01120,ko01110,ko01200	C	Cytoplasmic	Other	UF/YEL	0.383929	-0.6941	not
MoxR	659918419	Protein of unknown function	?	S	Cytoplasmic	Other	UF/YEL	0.0294693	-0.642726	not
PFCIRM129_02060	659916840	Hypothetical protein PFCIRM129_02060	?	S	Membrane	TM	UF/YEL	-0.188761	-0.629164	not
NudC	659918317	NUDIX hydrolase	ko00760,ko01100,ko01120,ko04146	L	Cytoplasmic	Other	UF/YEL	-0.139551	-0.603319	not
SlpE	659917805	Surface protein with SLH domain	?	O	Extracellular	Sec	UF/YEL	-0.110731	-0.600621	not
AroE	659917039	Shikimate 5-dehydrogenase	ko00400,ko01100,ko01110,ko01110,ko01230	E	Cytoplasmic	Other	UF/YEL	-0.354876	-0.595659	not
PFCIRM129_12095	659917162	dehydrogenase/reductase	?	IQ	Cytoplasmic	Other	UF/YEL	0.0614518	-0.578294	not
SdhA	659918267	Succinate dehydrogenase, subunit A	ko00020,ko00190,ko00650,ko00720,ko01100,ko01110,ko01120,ko01110,ko01200,ko05134	C	Cytoplasmic	Sec	UF/YEL	0.20602	-0.569358	not
PFCIRM129_07430	659918777	Peptidase S51 family protein, dipeptidase E	?	E	Membrane	Other	UF/YEL	-0.131911	-0.533051	not
RtcB	659917123	Hypothetical protein PFCIRM129_12250	?	S	Cytoplasmic	Other	UF/YEL	-0.0700143	-0.496528	not
PFCIRM129_02975	659918323	Hypothetical protein PFCIRM129_02975	ko00360,ko00623,ko00640,ko01100,ko01120,ko01220	S	Cytoplasmic	Other	UF/YEL	-0.693516	-0.491151	not
CydA	659917025	Cytochrome d ubiquinol oxidase subunit I	ko00190,ko01100,ko02020	C	Membrane	Other	UF/YEL	0.208841	-0.481086	not
PFCIRM129_07545	659918799	zinc-binding dehydrogenase	?	E	Cytoplasmic	Other	UF/YEL	0.548648	-0.453577	not
LemA	659917526	transmembrane protein	?	S	Extracellular	TM	UF/YEL	0.14529	-0.432717	not
PFCIRM129_05940	659917635	Hypothetical protein PFCIRM129_05940	?	?	Cytoplasmic	Other	UF/YEL	-0.0579991	-0.324416	not
Hsp202	659918241	Heat shock protein 20 2 (20 kDa chaperone 2)	ko04141	O	Cytoplasmic	Other	UF/YEL	0.887635	-0.316989	not
PFCIRM129_07085	659919031	ABC2 protein of ABC transporter (ART:REG)	?	S	Cytoplasmic	Other	UF/YEL	-0.0210564	-0.276763	not
PFCIRM129_00865	659918386	Hypothetical protein PFCIRM129_00865	?	S	Cytoplasmic	TM	UF/YEL	0.246755	-0.244969	not
TrpD	659917264	Anthranilate phosphoribosyltransferase	ko00400,ko01100,ko01110,ko01110,ko01230	E	Cytoplasmic	Other	UF/YEL	0.0953624	-0.231626	not
PFCIRM129_02590	659919086	Hypothetical transmembrane protein	?	?	Cytoplasmic	Other	UF/YEL	0.301789	-0.231168	not
PonA	659917443	Penicillin-binding protein (Transglycosylase/transpeptidase)	ko00550,ko01100,ko01501	M	Extracellular	TM	UF/YEL	-0.0376874	-0.221081	not
Rho	659918327	Transcription termination factor Rho	ko03018	K	Cytoplasmic	Other	UF/YEL	-0.865036	-0.221081	not
PFCIRM129_11875	659917212	Hypothetical secreted protein	?	M	Extracellular	Lipo	UF/YEL	0.274309	-0.192502	not
PntB	659916763	NADH dehydrogenase	ko00760,ko01100	C	Membrane	TM	UF/YEL	0.10866	-0.192502	not
Epi	659917877	Methylmalonyl-CoA epimerase	ko00280,ko00630,ko00640,ko00720,ko01100,ko01120,ko01200	E	Cytoplasmic	Other	UF/YEL	0.251093	-0.148024	not
SodA	659918893	Iron/Manganese superoxide dismutase (Superoxide dismutase [Mn/Fe]) (SODM)	ko04013,ko04068,ko04146,ko04211,ko04212,ko04213,ko05016	P	Cytoplasmic	Other	UF/YEL	0.247	-0.148024	not
TrpC	659918046	Indole-3-glycerol phosphate synthase (TrpC)	ko00400,ko00520,ko01100,ko01110,ko01110,ko01230	E	Cytoplasmic	Other	UF/YEL	0.130045	-0.118831	not
MetK	659917997	S-adenosylmethionine synthetase (Methionine adenosyltransferase) (AdoMet synthetase) (MAT)	ko00270,ko01100,ko01110,ko01230	H	Cytoplasmic	Other	UF/YEL	0.134082	-0.0847399	not
PFCIRM129_10690	659917396	Putative uncharacterized protein	?	?	Cytoplasmic	TM	UF/YEL	0.0749576	-0.0847399	not
PFCIRM129_09060	659918569	Hypothetical secreted protein	?	L	Extracellular	Sec	UF/YEL	-0.127073	-0.0735067	not
AlaS	659918012	Alanyl-tRNA synthetase (Alanine--tRNA ligase) (AlaRS)	ko00970	J	Cytoplasmic	Other	UF/YEL	-0.0190161	-0.0554289	not
Pf279	659918679	Carboxylic ester hydrolase	?	S	Membrane	Sec	UF/YEL	0.0657274	-0.0528125	not
HemA	659917504	Glutamyl-tRNA reductase	ko00860,ko01100,ko01110,ko01120,ko02040	H	Cytoplasmic	Other	UF/YEL	0.0808036	-0.0495583	not
PFCIRM129_11735	659917229	Hypothetical protein PFCIRM129_11735	?	?	Extracellular	Lipo	UF/YEL	-0.000805643	-0.0495583	not
SdhB	659918266	Succinate dehydrogenase, subunit B	ko00020,ko00190,ko00620,ko00650,ko00720,ko01100,ko01110,ko01120,ko01110,ko01200,ko02020	C	Cytoplasmic	Other	UF/YEL	-0.159435	-0.0495583	not
Acn	659918109	Aconitase, Aconitate hydratase	ko00020,ko00630,ko00720,ko01100,ko01110,ko01120,ko01110,ko01200,ko01210,ko01230	C	Cytoplasmic	Other	UF/YEL	-0.0594329	-0.0495583	not
DapA	659917202	Dihydrodipicolinate synthase	ko00261,ko00300,ko01100,ko01110,ko01120,ko01110,ko01230	E	Cytoplasmic	Other	UF/YEL	-0.666618	-0.0432237	not
XseA	659917756	Exodeoxyribonuclease VII large subunit	ko03430	L	Cytoplasmic	Sec	UF/YEL	0.116679	-0.0288543	not
RfbB	659918186	DTDP-glucose 4,6-dehydratase	ko00521,ko00523,ko00525,ko01055,ko01110	M	Cytoplasmic	Other	UF/YEL	0.04353	-0.0266032	not
PntA	659916762	NAD(P)(+) transhydrogenase (AB-specific)	ko00760,ko01100	C	Cytoplasmic	Other	UF/YEL	-0.0297638	-0.0261308	not
HsdM1	659917285	Type I restriction-modification system DNA methylase	?	V	Cytoplasmic	Other	UF/YEL	-0.22791	-0.0173738	not
NuoJ	659918724	NADH-quinone oxidoreductase chain J (NADH dehydrogenase I, chain J)	ko00190,ko01100	C	Membrane	Other	UF/YEL	0.209558	-0.000976406	not
GroEL1	659918856	60 kDa chaperonin 1 (Protein Cpn60 1) (groEL protein 1) (Heat shock protein 60 1)	ko03018,ko04212,ko04940,ko05134,ko05152	O	Cytoplasmic	Other	UF/YEL	0.0630958	-0.00057193	not
ThyA	659919062	Thymidylate synthase	ko00240,ko00670,ko01100,ko01523	F	Cytoplasmic	Other	UF/YEL	0.205542	-0.00057193	not

## Sheet: Table 5
SOURCE	TERM ID	TERM NAME	P-VALUE	− LOG(P-VALUE)	STATISTICAL SIGNIFICANCE
KEGG	01100	Metabolic pathways	2.19e-05	4.65956	sig.
KEGG	01120	Microbial metabolism in diverse environments	0.00122223	2.91285	sig.
KEGG	00920	Sulfur metabolism	0.00236521	2.62613	sig.
KEGG	00190	Oxidative phosphorylation	0.00237114	2.62504	sig.
KEGG	00030	Pentose phosphate pathway	0.00663623	2.17808	sig.
KEGG	01200	Carbon metabolism	0.0071126	2.14797	sig.
COG	C	Energy production and conversion	0.00817474	2.08753	sig.
KEGG	01110	Biosynthesis of secondary metabolites	0.00986861	2.00574	sig.
KEGG	00562	Inositol phosphate metabolism	0.0200683	1.69749	sig.
KEGG	00720	Carbon fixation pathways in prokaryotes	0.0291949	1.53469	sig.
KEGG	00250	Alanine, aspartate and glutamate metabolism	0.0425829	1.37076	sig.
KEGG	00970	Aminoacyl-tRNA biosynthesis	0.096248	1.01661	not sig.
KEGG	02010	ABC transporters	0.171501	0.765734	not sig.
COG	O	Post-translational modification, protein turnover, and chaperones	0.1794	0.746178	not sig.
KEGG	00600	Sphingolipid metabolism	0.18659	0.729111	not sig.
KEGG	00650	Butanoate metabolism	0.268174	0.571583	not sig.
COG	D	Cell cycle control, cell division, chromosome partitioning	0.286254	0.543249	not sig.
COG	Q	Secondary metabolites biosynthesis, transport, and catabolism	0.312906	0.504586	not sig.
KEGG	00780	Biotin metabolism	0.328942	0.48288	not sig.
KEGG	00511	Other glycan degradation	0.372209	0.429213	not sig.
KEGG	00910	Nitrogen metabolism	0.372209	0.429213	not sig.
KEGG	00061	Fatty acid biosynthesis	0.39813	0.399975	not sig.
KEGG	01230	Biosynthesis of amino acids	0.427043	0.369528	not sig.
COG	G	Carbohydrate transport and metabolism	0.447075	0.34962	not sig.
COG	P	Inorganic ion transport and metabolism	0.447956	0.348765	not sig.
KEGG	00450	Selenocompound metabolism	0.460701	0.33658	not sig.
KEGG	00400	Phenylalanine, tyrosine and tryptophan biosynthesis	0.462007	0.335352	not sig.
COG	J	Translation, ribosomal structure and biogenesis	0.544046	0.264365	not sig.
COG	E	Amino acid transport and metabolism	0.605376	0.217975	not sig.
KEGG	01212	Fatty acid metabolism	0.619711	0.207811	not sig.
KEGG	04214	Apoptosis - fly	0.674595	0.170957	not sig.
KEGG	00300	Lysine biosynthesis	0.684476	0.164642	not sig.
KEGG	00020	Citrate cycle (TCA cycle)	0.743475	0.128734	not sig.
KEGG	01523	Antifolate resistance	0.796485	0.0988223	not sig.
KEGG	00480	Glutathione metabolism	0.845511	0.0728806	not sig.
KEGG	05152	Tuberculosis	0.879006	0.056008	not sig.
COG	?	Unknown	1	0	not sig.
COG	F	Nucleotide transport and metabolism	1	0	not sig.
COG	H	Coenzyme transport and metabolism	1	0	not sig.
COG	I	Lipid transport and metabolism	1	0	not sig.
COG	K	Transcription	1	0	not sig.
COG	L	Replication, recombination and repair	1	0	not sig.
COG	M	Cell wall/membrane/envelope biogenesis	1	0	not sig.
COG	S	Function unknown (or not predicted)	1	0	not sig.
COG	T	Signal transduction mechanisms	1	0	not sig.
COG	U	Intracellular trafficking, secretion, and vesicular transport	1	0	not sig.
COG	V	Defense mechanisms	1	0	not sig.
KEGG	00010	Glycolysis / Gluconeogenesis	1	0	not sig.
KEGG	00051	Fructose and mannose metabolism	1	0	not sig.
KEGG	00052	Galactose metabolism	1	0	not sig.
KEGG	00130	Ubiquinone and other terpenoid-quinone biosynthesis	1	0	not sig.
KEGG	00195	Photosynthesis	1	0	not sig.
KEGG	00220	Arginine biosynthesis	1	0	not sig.
KEGG	00230	Purine metabolism	1	0	not sig.
KEGG	00240	Pyrimidine metabolism	1	0	not sig.
KEGG	00260	Glycine, serine and threonine metabolism	1	0	not sig.
KEGG	00261	Monobactam biosynthesis	1	0	not sig.
KEGG	00270	Cysteine and methionine metabolism	1	0	not sig.
KEGG	00280	Valine, leucine and isoleucine degradation	1	0	not sig.
KEGG	00310	Lysine degradation	1	0	not sig.
KEGG	00330	Arginine and proline metabolism	1	0	not sig.
KEGG	00333	Prodigiosin biosynthesis	1	0	not sig.
KEGG	00350	Tyrosine metabolism	1	0	not sig.
KEGG	00360	Phenylalanine metabolism	1	0	not sig.
KEGG	00401	Novobiocin biosynthesis	1	0	not sig.
KEGG	00410	beta-Alanine metabolism	1	0	not sig.
KEGG	00430	Taurine and hypotaurine metabolism	1	0	not sig.
KEGG	00471	D-Glutamine and D-glutamate metabolism	1	0	not sig.
KEGG	00500	Starch and sucrose metabolism	1	0	not sig.
KEGG	00510	N-Glycan biosynthesis	1	0	not sig.
KEGG	00520	Amino sugar and nucleotide sugar metabolism	1	0	not sig.
KEGG	00521	Streptomycin biosynthesis	1	0	not sig.
KEGG	00524	Neomycin, kanamycin and gentamicin biosynthesis	1	0	not sig.
KEGG	00550	Peptidoglycan biosynthesis	1	0	not sig.
KEGG	00564	Glycerophospholipid metabolism	1	0	not sig.
KEGG	00620	Pyruvate metabolism	1	0	not sig.
KEGG	00630	Glyoxylate and dicarboxylate metabolism	1	0	not sig.
KEGG	00640	Propanoate metabolism	1	0	not sig.
KEGG	00670	One carbon pool by folate	1	0	not sig.
KEGG	00680	Methane metabolism	1	0	not sig.
KEGG	00710	Carbon fixation in photosynthetic organisms	1	0	not sig.
KEGG	00730	Thiamine metabolism	1	0	not sig.
KEGG	00760	Nicotinate and nicotinamide metabolism	1	0	not sig.
KEGG	00770	Pantothenate and CoA biosynthesis	1	0	not sig.
KEGG	00790	Folate biosynthesis	1	0	not sig.
KEGG	00860	Porphyrin and chlorophyll metabolism	1	0	not sig.
KEGG	00900	Terpenoid backbone biosynthesis	1	0	not sig.
KEGG	00950	Isoquinoline alkaloid biosynthesis	1	0	not sig.
KEGG	00960	Tropane, piperidine and pyridine alkaloid biosynthesis	1	0	not sig.
KEGG	01051	Biosynthesis of ansamycins	1	0	not sig.
KEGG	01053	Biosynthesis of siderophore group nonribosomal peptides	1	0	not sig.
KEGG	01210	2-Oxocarboxylic acid metabolism	1	0	not sig.
KEGG	01501	beta-Lactam resistance	1	0	not sig.
KEGG	01502	Vancomycin resistance	1	0	not sig.
KEGG	02020	Two-component system	1	0	not sig.
KEGG	02024	Quorum sensing	1	0	not sig.
KEGG	02026	Biofilm formation - Escherichia coli	1	0	not sig.
KEGG	03010	Ribosome	1	0	not sig.
KEGG	03018	RNA degradation	1	0	not sig.
KEGG	03020	RNA polymerase	1	0	not sig.
KEGG	03030	DNA replication	1	0	not sig.
KEGG	03060	Protein export	1	0	not sig.
KEGG	03070	Bacterial secretion system	1	0	not sig.
KEGG	03410	Base excision repair	1	0	not sig.
KEGG	03420	Nucleotide excision repair	1	0	not sig.
KEGG	03430	Mismatch repair	1	0	not sig.
KEGG	03440	Homologous recombination	1	0	not sig.
KEGG	04066	HIF-1 signaling pathway	1	0	not sig.
KEGG	04112	Cell cycle - Caulobacter	1	0	not sig.
KEGG	04113	Meiosis - yeast	1	0	not sig.
KEGG	04146	Peroxisome	1	0	not sig.
KEGG	04212	Longevity regulating pathway - worm	1	0	not sig.
KEGG	04217	Necroptosis	1	0	not sig.
KEGG	04910	Insulin signaling pathway	1	0	not sig.
KEGG	04930	Type II diabetes mellitus	1	0	not sig.
KEGG	04931	Insulin resistance	1	0	not sig.
KEGG	04940	Type I diabetes mellitus	1	0	not sig.
KEGG	05134	Legionellosis	1	0	not sig.
KEGG	05165	Human papillomavirus infection	1	0	not sig.
KEGG	05203	Viral carcinogenesis	1	0	not sig.
KEGG	05230	Central carbon metabolism in cancer	1	0	not sig.
KEGG	05418	Fluid shear stress and atherosclerosis	1	0	not sig.
KEGG	?	Unknown	1	0	not sig.

## Sheet: Table 6
SOURCE	TERM ID	TERM NAME	P-VALUE	− LOG(P-VALUE)	STATISTICAL SIGNIFICANCE
KEGG	03010	Ribosome	2.73e-18	17.5638	sig.
COG	J	Translation, ribosomal structure and biogenesis	4.61e-11	10.3363	sig.
KEGG	00010	Glycolysis / Gluconeogenesis	0.0424927	1.37169	sig.
KEGG	04066	HIF-1 signaling pathway	0.0528081	1.2773	not sig.
COG	C	Energy production and conversion	0.0662812	1.17861	not sig.
COG	T	Signal transduction mechanisms	0.0868937	1.06101	not sig.
KEGG	05230	Central carbon metabolism in cancer	0.144059	0.84146	not sig.
KEGG	00020	Citrate cycle (TCA cycle)	0.18249	0.738761	not sig.
KEGG	04910	Insulin signaling pathway	0.264614	0.577387	not sig.
KEGG	02024	Quorum sensing	0.282122	0.549563	not sig.
KEGG	00550	Peptidoglycan biosynthesis	0.347881	0.45857	not sig.
KEGG	00524	Neomycin, kanamycin and gentamicin biosynthesis	0.352819	0.452448	not sig.
KEGG	01200	Carbon metabolism	0.374397	0.426668	not sig.
COG	M	Cell wall/membrane/envelope biogenesis	0.38975	0.409214	not sig.
KEGG	00510	N-Glycan biosynthesis	0.451952	0.344907	not sig.
KEGG	00620	Pyruvate metabolism	0.459116	0.338078	not sig.
KEGG	00900	Terpenoid backbone biosynthesis	0.481959	0.31699	not sig.
KEGG	03060	Protein export	0.504267	0.29734	not sig.
KEGG	04931	Insulin resistance	0.526934	0.278244	not sig.
COG	H	Coenzyme transport and metabolism	0.722468	0.141181	not sig.
KEGG	03420	Nucleotide excision repair	0.831224	0.0802818	not sig.
KEGG	00052	Galactose metabolism	0.83675	0.0774044	not sig.
COG	?	Unknown	1	0	not sig.
COG	D	Cell cycle control, cell division, chromosome partitioning	1	0	not sig.
COG	E	Amino acid transport and metabolism	1	0	not sig.
COG	F	Nucleotide transport and metabolism	1	0	not sig.
COG	G	Carbohydrate transport and metabolism	1	0	not sig.
COG	I	Lipid transport and metabolism	1	0	not sig.
COG	K	Transcription	1	0	not sig.
COG	L	Replication, recombination and repair	1	0	not sig.
COG	O	Post-translational modification, protein turnover, and chaperones	1	0	not sig.
COG	P	Inorganic ion transport and metabolism	1	0	not sig.
COG	Q	Secondary metabolites biosynthesis, transport, and catabolism	1	0	not sig.
COG	S	Function unknown (or not predicted)	1	0	not sig.
COG	U	Intracellular trafficking, secretion, and vesicular transport	1	0	not sig.
COG	V	Defense mechanisms	1	0	not sig.
KEGG	00030	Pentose phosphate pathway	1	0	not sig.
KEGG	00051	Fructose and mannose metabolism	1	0	not sig.
KEGG	00061	Fatty acid biosynthesis	1	0	not sig.
KEGG	00130	Ubiquinone and other terpenoid-quinone biosynthesis	1	0	not sig.
KEGG	00190	Oxidative phosphorylation	1	0	not sig.
KEGG	00195	Photosynthesis	1	0	not sig.
KEGG	00220	Arginine biosynthesis	1	0	not sig.
KEGG	00230	Purine metabolism	1	0	not sig.
KEGG	00240	Pyrimidine metabolism	1	0	not sig.
KEGG	00250	Alanine, aspartate and glutamate metabolism	1	0	not sig.
KEGG	00260	Glycine, serine and threonine metabolism	1	0	not sig.
KEGG	00261	Monobactam biosynthesis	1	0	not sig.
KEGG	00270	Cysteine and methionine metabolism	1	0	not sig.
KEGG	00280	Valine, leucine and isoleucine degradation	1	0	not sig.
KEGG	00300	Lysine biosynthesis	1	0	not sig.
KEGG	00310	Lysine degradation	1	0	not sig.
KEGG	00330	Arginine and proline metabolism	1	0	not sig.
KEGG	00333	Prodigiosin biosynthesis	1	0	not sig.
KEGG	00350	Tyrosine metabolism	1	0	not sig.
KEGG	00360	Phenylalanine metabolism	1	0	not sig.
KEGG	00400	Phenylalanine, tyrosine and tryptophan biosynthesis	1	0	not sig.
KEGG	00401	Novobiocin biosynthesis	1	0	not sig.
KEGG	00410	beta-Alanine metabolism	1	0	not sig.
KEGG	00430	Taurine and hypotaurine metabolism	1	0	not sig.
KEGG	00450	Selenocompound metabolism	1	0	not sig.
KEGG	00471	D-Glutamine and D-glutamate metabolism	1	0	not sig.
KEGG	00480	Glutathione metabolism	1	0	not sig.
KEGG	00500	Starch and sucrose metabolism	1	0	not sig.
KEGG	00511	Other glycan degradation	1	0	not sig.
KEGG	00520	Amino sugar and nucleotide sugar metabolism	1	0	not sig.
KEGG	00521	Streptomycin biosynthesis	1	0	not sig.
KEGG	00562	Inositol phosphate metabolism	1	0	not sig.
KEGG	00564	Glycerophospholipid metabolism	1	0	not sig.
KEGG	00600	Sphingolipid metabolism	1	0	not sig.
KEGG	00630	Glyoxylate and dicarboxylate metabolism	1	0	not sig.
KEGG	00640	Propanoate metabolism	1	0	not sig.
KEGG	00650	Butanoate metabolism	1	0	not sig.
KEGG	00670	One carbon pool by folate	1	0	not sig.
KEGG	00680	Methane metabolism	1	0	not sig.
KEGG	00710	Carbon fixation in photosynthetic organisms	1	0	not sig.
KEGG	00720	Carbon fixation pathways in prokaryotes	1	0	not sig.
KEGG	00730	Thiamine metabolism	1	0	not sig.
KEGG	00760	Nicotinate and nicotinamide metabolism	1	0	not sig.
KEGG	00770	Pantothenate and CoA biosynthesis	1	0	not sig.
KEGG	00780	Biotin metabolism	1	0	not sig.
KEGG	00790	Folate biosynthesis	1	0	not sig.
KEGG	00860	Porphyrin and chlorophyll metabolism	1	0	not sig.
KEGG	00910	Nitrogen metabolism	1	0	not sig.
KEGG	00920	Sulfur metabolism	1	0	not sig.
KEGG	00950	Isoquinoline alkaloid biosynthesis	1	0	not sig.
KEGG	00960	Tropane, piperidine and pyridine alkaloid biosynthesis	1	0	not sig.
KEGG	00970	Aminoacyl-tRNA biosynthesis	1	0	not sig.
KEGG	01051	Biosynthesis of ansamycins	1	0	not sig.
KEGG	01053	Biosynthesis of siderophore group nonribosomal peptides	1	0	not sig.
KEGG	01100	Metabolic pathways	1	0	not sig.
KEGG	01110	Biosynthesis of secondary metabolites	1	0	not sig.
KEGG	01120	Microbial metabolism in diverse environments	1	0	not sig.
KEGG	01210	2-Oxocarboxylic acid metabolism	1	0	not sig.
KEGG	01212	Fatty acid metabolism	1	0	not sig.
KEGG	01230	Biosynthesis of amino acids	1	0	not sig.
KEGG	01501	beta-Lactam resistance	1	0	not sig.
KEGG	01502	Vancomycin resistance	1	0	not sig.
KEGG	01523	Antifolate resistance	1	0	not sig.
KEGG	02010	ABC transporters	1	0	not sig.
KEGG	02020	Two-component system	1	0	not sig.
KEGG	02026	Biofilm formation - Escherichia coli	1	0	not sig.
KEGG	03018	RNA degradation	1	0	not sig.
KEGG	03020	RNA polymerase	1	0	not sig.
KEGG	03030	DNA replication	1	0	not sig.
KEGG	03070	Bacterial secretion system	1	0	not sig.
KEGG	03410	Base excision repair	1	0	not sig.
KEGG	03430	Mismatch repair	1	0	not sig.
KEGG	03440	Homologous recombination	1	0	not sig.
KEGG	04112	Cell cycle - Caulobacter	1	0	not sig.
KEGG	04113	Meiosis - yeast	1	0	not sig.
KEGG	04146	Peroxisome	1	0	not sig.
KEGG	04212	Longevity regulating pathway - worm	1	0	not sig.
KEGG	04214	Apoptosis - fly	1	0	not sig.
KEGG	04217	Necroptosis	1	0	not sig.
KEGG	04930	Type II diabetes mellitus	1	0	not sig.
KEGG	04940	Type I diabetes mellitus	1	0	not sig.
KEGG	05134	Legionellosis	1	0	not sig.
KEGG	05152	Tuberculosis	1	0	not sig.
KEGG	05165	Human papillomavirus infection	1	0	not sig.
KEGG	05203	Viral carcinogenesis	1	0	not sig.
KEGG	05418	Fluid shear stress and atherosclerosis	1	0	not sig.
KEGG	?	Unknown	1	0	not sig.

## Sheet: Table 7
HUMAN UNIPROT ID	HUMAN PROTEIN NAME	HUMAN PROTEIN LABEL	BACTERIA ID	BACTERIA GI	INTERACTION SCORE
P19838	NFKB1	NFKB1	PFCIRM129_01505	659916940	1
P19838	NFKB1	NFKB1	Tkt	659917825	1
P19838	NFKB1	NFKB1	TopA	659918405	1
P19838	NFKB1	NFKB1	HelD	659917247	1
P19838	NFKB1	NFKB1	LacZ	659917113	1
P19838	NFKB1	NFKB1	ThrS	659918097	1
P19838	NFKB1	NFKB1	HepA	659918116	1
P19838	NFKB1	NFKB1	NirA2	659916787	1
P19838	NFKB1	NFKB1	UvrB	659917335	1
P19838	NFKB1	NFKB1	GyrB2	659918140	1
P19838	NFKB1	NFKB1	PFCIRM129_01355	659916957	1
P19838	NFKB1	NFKB1	PolA	659917341	1
P19838	NFKB1	NFKB1	GuaB1	659918855	1
P19838	NFKB1	NFKB1	GuaB3	659917266	1
P19838	NFKB1	NFKB1	AceE	659918245	1
P19838	NFKB1	NFKB1	NifJ1	659918622	1
P19838	NFKB1	NFKB1	AroB	659918008	1
P19838	NFKB1	NFKB1	SecA	659918222	1
P19838	NFKB1	NFKB1	AlaS	659918012	1
P19838	NFKB1	NFKB1	AccA	659918794	1
P19838	NFKB1	NFKB1	NifJ2	659918797	1
P19838	NFKB1	NFKB1	CarB	659918003	1
P19838	NFKB1	NFKB1	NuoG	659918727	1
P19838	NFKB1	NFKB1	InlA	659917120	1
P19838	NFKB1	NFKB1	PFCIRM129_08935	659918681	1
P19838	NFKB1	NFKB1	Mrc	659917127	1
P19838	NFKB1	NFKB1	SdhA	659918267	1
P19838	NFKB1	NFKB1	Vpr	659917193	1
P19838	NFKB1	NFKB1	GtfB	659918191	1
P19838	NFKB1	NFKB1	BopA	659918913	1
P19838	NFKB1	NFKB1	RpoB	659918692	1
P19838	NFKB1	NFKB1	RpoC	659918691	1
P19838	NFKB1	NFKB1	FusA	659918688	1
P19838	NFKB1	NFKB1	GtfA	659918188	1
P19838	NFKB1	NFKB1	Phk	659917936	1
P19838	NFKB1	NFKB1	GlpC	659917939	1
P19838	NFKB1	NFKB1	GlpA	659917941	1
P19838	NFKB1	NFKB1	InfB	659917370	1
P19838	NFKB1	NFKB1	NrdJ	659917943	1
P19838	NFKB1	NFKB1	Acn	659918109	1
P19838	NFKB1	NFKB1	YdfJ	659917797	1
P19838	NFKB1	NFKB1	OdhA	659918335	1
P19838	NFKB1	NFKB1	PFCIRM129_05605	659917786	1
P19838	NFKB1	NFKB1	PFCIRM129_10935	659918483	1
P19838	NFKB1	NFKB1	PFCIRM129_05480	659917809	1
P19838	NFKB1	NFKB1	Pgm1	659917875	1
P19838	NFKB1	NFKB1	FtsH	659919123	1
P19838	NFKB1	NFKB1	Gpi	659917425	1
P19838	NFKB1	NFKB1	PnpA	659917386	1
P19838	NFKB1	NFKB1	PonA	659917443	1
P19838	NFKB1	NFKB1	GlgP	659917868	1
P19838	NFKB1	NFKB1	SdhA3	659919142	1
P19838	NFKB1	NFKB1	MutA	659919057	1
P19838	NFKB1	NFKB1	PFCIRM129_07050	659919024	1
P19838	NFKB1	NFKB1	UvrA3	659917331	1
P19838	NFKB1	NFKB1	CbiE	659919054	1
P19838	NFKB1	NFKB1	MutB	659919058	1
P19838	NFKB1	NFKB1	PFCIRM129_02885	659918305	1
P19838	NFKB1	NFKB1	PepN	659919018	1
P19838	NFKB1	NFKB1	Dld	659917724	1
P06239	LCK	LCK	NorB	659918446	1
P06239	LCK	LCK	GalK2	659916844	1
P06239	LCK	LCK	PFCIRM129_05480	659917809	1
P06239	LCK	LCK	Tpi1	659917315	1
P19838	NFKB1	NFKB1	PknB	659916820	0.998267
P19838	NFKB1	NFKB1	Lpd	659917557	0.998258
P19838	NFKB1	NFKB1	CysN	659916784	0.998252
P19838	NFKB1	NFKB1	PFCIRM129_11950	659917195	0.998236
Q13315	ATM	ATM	NifJ1	659918622	0.998233
P19838	NFKB1	NFKB1	Gab	659917339	0.998233
P19838	NFKB1	NFKB1	PFCIRM129_09300	659918623	0.998227
P19838	NFKB1	NFKB1	OppD	659918912	0.998224
P19838	NFKB1	NFKB1	GsiB	659918299	0.998224
P19838	NFKB1	NFKB1	PbpA	659916821	0.998221
P19838	NFKB1	NFKB1	PFCIRM129_06845	659918987	0.998188
P19838	NFKB1	NFKB1	AsnB	659917505	0.998172
P19838	NFKB1	NFKB1	PyrG	659918500	0.998168
P19838	NFKB1	NFKB1	ProS	659917374	0.998148
P19838	NFKB1	NFKB1	Dxs	659918105	0.998134
P19838	NFKB1	NFKB1	FtsI	659917360	0.998099
P19838	NFKB1	NFKB1	PFCIRM129_01060	659917036	0.998058
P19838	NFKB1	NFKB1	Rnj	659919164	0.996855
P19838	NFKB1	NFKB1	Ffh	659919150	0.996855
P19838	NFKB1	NFKB1	PFCIRM129_07105	659919035	0.996855
P19838	NFKB1	NFKB1	CstA	659917091	0.99682
P19838	NFKB1	NFKB1	HrdB	659917970	0.99682
P19838	NFKB1	NFKB1	PFCIRM129_07085	659919031	0.99682
P19838	NFKB1	NFKB1	NuoD	659918730	0.996815
P19838	NFKB1	NFKB1	GlgX	659919098	0.996805
P19838	NFKB1	NFKB1	BluB	659918866	0.99679
P19838	NFKB1	NFKB1	FtsZ	659917351	0.99679
P19838	NFKB1	NFKB1	Pyk1	659917343	0.996774
P19838	NFKB1	NFKB1	PntA	659916762	0.996774
P19838	NFKB1	NFKB1	MetK	659917997	0.996689
P19838	NFKB1	NFKB1	MmdA	659917492	0.996656
P19838	NFKB1	NFKB1	GroEL1	659918856	0.996639
P19838	NFKB1	NFKB1	GroL2	659917458	0.996639
P19838	NFKB1	NFKB1	SerS1	659916997	0.996564
P19838	NFKB1	NFKB1	MurA	659917556	0.996564
P19838	NFKB1	NFKB1	Pta	659918199	0.996564
P19838	NFKB1	NFKB1	GlpB	659917940	0.995575
P19838	NFKB1	NFKB1	OpuCA	659918860	0.995562
P19838	NFKB1	NFKB1	NorB	659918446	0.995536
P19838	NFKB1	NFKB1	SufB	659917302	0.995516
P19838	NFKB1	NFKB1	Pf279	659918679	0.995509
P19838	NFKB1	NFKB1	PFCIRM129_07150	659919042	0.995509
P19838	NFKB1	NFKB1	GlmU	659917669	0.995482
P19838	NFKB1	NFKB1	HtrA2	659917538	0.995482
P19838	NFKB1	NFKB1	XseA	659917756	0.995475
P19838	NFKB1	NFKB1	PntB	659916763	0.995468
P19838	NFKB1	NFKB1	GlyA	659917480	0.995448
P19838	NFKB1	NFKB1	Cat	659916973	0.995448
P19838	NFKB1	NFKB1	Gnd2	659919019	0.99542
Q13315	ATM	ATM	NifJ2	659918797	0.995413
Q13315	ATM	ATM	OdhA	659918335	0.995392
P19838	NFKB1	NFKB1	FeoB	659916842	0.995385
P19838	NFKB1	NFKB1	IolA	659917517	0.995385
P19838	NFKB1	NFKB1	Dac	659916853	0.995356
P19838	NFKB1	NFKB1	HsdM1	659917285	0.995349
P19838	NFKB1	NFKB1	Rho	659918327	0.995349
P19838	NFKB1	NFKB1	AspS	659918015	0.99532
P19838	NFKB1	NFKB1	PFCIRM129_04325	659918052	0.994498
P19838	NFKB1	NFKB1	Pfp	659918060	0.994498
P19838	NFKB1	NFKB1	CbiP	659918073	0.994467
P19838	NFKB1	NFKB1	SecD	659918024	0.994421
P19838	NFKB1	NFKB1	PFCIRM129_07810	659918851	0.994413
P19838	NFKB1	NFKB1	GlpK	659917366	0.994413
P19838	NFKB1	NFKB1	PFCIRM129_00955	659918404	0.994413
P19838	NFKB1	NFKB1	FabF	659918251	0.994406
P19838	NFKB1	NFKB1	CpsA1	659917011	0.994406
P19838	NFKB1	NFKB1	Pep	659918230	0.994406
P19838	NFKB1	NFKB1	PFCIRM129_02785	659918346	0.994382
P19838	NFKB1	NFKB1	BkdA1	659918589	0.994374
P19838	NFKB1	NFKB1	MetN	659916946	0.994366
P19838	NFKB1	NFKB1	CydA	659917025	0.994334
P19838	NFKB1	NFKB1	TrpB2	659919133	0.994326
Q13315	ATM	ATM	RpoC	659918691	0.994253
P19838	NFKB1	NFKB1	Ask	659918550	0.994253
P19838	NFKB1	NFKB1	LldP	659917475	0.994236
P19838	NFKB1	NFKB1	Pf456	659916823	0.994211
Q13315	ATM	ATM	UvrA3	659917331	0.994194
P19838	NFKB1	NFKB1	LutB	659917473	0.994194
Q13315	ATM	ATM	RpoB	659918692	0.994169
Q13315	ATM	ATM	HepA	659918116	0.994143
P19838	NFKB1	NFKB1	PurF	659918636	0.994143
P19838	NFKB1	NFKB1	BkdB	659918587	0.993324
P19838	NFKB1	NFKB1	TyrS	659919103	0.993316
P19838	NFKB1	NFKB1	PFCIRM129_03205	659918258	0.993316
Q13315	ATM	ATM	SecA	659918222	0.993207
P19838	NFKB1	NFKB1	TyrB	659918246	0.992357
P19838	NFKB1	NFKB1	PFCIRM129_07610	659918812	0.992337
P19838	NFKB1	NFKB1	PFCIRM129_08670	659918631	0.992337
P19838	NFKB1	NFKB1	Mao	659916915	0.992308
P19838	NFKB1	NFKB1	RpsA	659917338	0.992248
P19838	NFKB1	NFKB1	FumC	659917216	0.992188
P06239	LCK	LCK	NifJ2	659918797	0.992157
Q13315	ATM	ATM	CarB	659918003	0.992147
P19838	NFKB1	NFKB1	Hom	659918329	0.992116
P19838	NFKB1	NFKB1	ArgG	659917010	0.992074
P19838	NFKB1	NFKB1	MurG	659917354	0.991657
P19838	NFKB1	NFKB1	SufS	659917298	0.991647
Q13315	ATM	ATM	PolA	659917341	0.991607
P19838	NFKB1	NFKB1	GlnA1	659917240	0.991597
P06239	LCK	LCK	GyrB2	659918140	0.991546
P06239	LCK	LCK	PepN	659919018	0.991546
P19838	NFKB1	NFKB1	RtcB	659917123	0.991536
Q13315	ATM	ATM	PFCIRM129_07050	659919024	0.991515
P19838	NFKB1	NFKB1	IspG	659917376	0.991484
P19838	NFKB1	NFKB1	NuoF	659918728	0.991463
Q13315	ATM	ATM	PFCIRM129_01355	659916957	0.991304
P19838	NFKB1	NFKB1	Tal1	659918750	0.991304
P19838	NFKB1	NFKB1	Pgk	659917316	0.991283
P19838	NFKB1	NFKB1	MltG	659918010	0.991272
Q13315	ATM	ATM	AlaS	659918012	0.991239
Q9BXL7	CAR11	CARD11	NifJ1	659918622	0.991195
Q13315	ATM	ATM	AceE	659918245	0.991139
P19838	NFKB1	NFKB1	HsdS-2	659917283	0.990488
Q00653	NFKB2	NFKB2	NifJ1	659918622	0.989559
P19838	NFKB1	NFKB1	AroH	659917253	0.989523
P06239	LCK	LCK	Phk	659917936	0.98951
P06239	LCK	LCK	OdhA	659918335	0.98951
P19838	NFKB1	NFKB1	GlgC	659917204	0.989461
P06239	LCK	LCK	UvrA3	659917331	0.989437
P06239	LCK	LCK	MutB	659919058	0.989424
P19838	NFKB1	NFKB1	MalE	659917783	0.989412
P16885	PLCG2	PLCG2	NifJ1	659918622	0.989412
Q13315	ATM	ATM	PepN	659919018	0.989374
P19838	NFKB1	NFKB1	RecA	659917912	0.989336
P19838	NFKB1	NFKB1	PFCIRM129_02820	659918293	0.989336
Q13315	ATM	ATM	NuoG	659918727	0.988597
P19838	NFKB1	NFKB1	Icd	659918818	0.988597
P19174	PLCG1	PLCG1	NifJ1	659918622	0.988558
Q13315	ATM	ATM	PFCIRM129_02885	659918305	0.988519
P06239	LCK	LCK	NuoG	659918727	0.988479
P06239	LCK	LCK	HepA	659918116	0.988466
Q13315	ATM	ATM	Phk	659917936	0.986547
P06239	LCK	LCK	AlaS	659918012	0.986532
P19838	NFKB1	NFKB1	AckA	659918198	0.986486
Q8N5C8	TAB3	TAB3	NifJ1	659918622	0.986471
Q13315	ATM	ATM	Acn	659918109	0.986471
P19838	NFKB1	NFKB1	PFCIRM129_09290	659918621	0.986471
P19838	NFKB1	NFKB1	MoeA1	659917722	0.986471
Q8IUC6	TCAM1	TICAM1	NifJ1	659918622	0.986379
Q9BXL6	CAR14	CARD14	NifJ1	659918622	0.986364
P06239	LCK	LCK	AccA	659918794	0.985591
Q9BXL7	CAR11	CARD11	PFCIRM129_07050	659919024	0.985563
P19174	PLCG1	PLCG1	PFCIRM129_07050	659919024	0.985535
P06239	LCK	LCK	RpoB	659918692	0.985535
Q8N5C8	TAB3	TAB3	OdhA	659918335	0.985521
Q13315	ATM	ATM	TopA	659918405	0.985521
Q13315	ATM	ATM	SdhA3	659919142	0.985521
P06239	LCK	LCK	PFCIRM129_06845	659918987	0.985521
O15111	IKKA	CHUK	UvrA3	659917331	0.985521
Q9BXL6	CAR14	CARD14	PFCIRM129_07050	659919024	0.985507
Q8IUC6	TCAM1	TICAM1	HepA	659918116	0.985507
Q00653	NFKB2	NFKB2	OdhA	659918335	0.985507
Q00653	NFKB2	NFKB2	PFCIRM129_07050	659919024	0.985507
P19838	NFKB1	NFKB1	PFCIRM129_00555	659917047	0.985507
P19838	NFKB1	NFKB1	PFCIRM129_02895	659918307	0.985493
P16885	PLCG2	PLCG2	SecA	659918222	0.985493
Q8N5C8	TAB3	TAB3	RpoC	659918691	0.985481
P06239	LCK	LCK	GlgP	659917868	0.985468
P05771	KPCB	PRKCB	NifJ1	659918622	0.985468
Q9BXL7	CAR11	CARD11	RpoC	659918691	0.985465
P16885	PLCG2	PLCG2	RpoC	659918691	0.985465
Q13315	ATM	ATM	PFCIRM129_05480	659917809	0.985455
P19838	NFKB1	NFKB1	Gst	659917947	0.985455
Q13315	ATM	ATM	PnpA	659917386	0.985451
P19838	NFKB1	NFKB1	CypA	659917133	0.985441
Q8IUC6	TCAM1	TICAM1	NifJ2	659918797	0.985437
P19838	NFKB1	NFKB1	PFCIRM129_11455	659917347	0.985428
Q9BXL7	CAR11	CARD11	SecA	659918222	0.985423
P21580	TNAP3	TNFAIP3	NifJ2	659918797	0.985423
P19838	NFKB1	NFKB1	BraC	659917558	0.985423
P19838	NFKB1	NFKB1	PFCIRM129_02410	659916788	0.985401
P06239	LCK	LCK	PFCIRM129_10935	659918483	0.985401
P06239	LCK	LCK	HelD	659917247	0.985388
Q8N5C8	TAB3	TAB3	PFCIRM129_07050	659919024	0.985361
P19838	NFKB1	NFKB1	DnaN	659917808	0.985361
P19838	NFKB1	NFKB1	CarA	659918004	0.985361
P19174	PLCG1	PLCG1	NrdJ	659917943	0.985361
P16885	PLCG2	PLCG2	AlaS	659918012	0.985361
P16885	PLCG2	PLCG2	PFCIRM129_07050	659919024	0.985361
P06239	LCK	LCK	PFCIRM129_01355	659916957	0.985352
P06239	LCK	LCK	AceE	659918245	0.985352
Q8IUD2	RB6I2	ERC1	NifJ1	659918622	0.985337
P06239	LCK	LCK	CarB	659918003	0.985337
Q00653	NFKB2	NFKB2	UvrA3	659917331	0.985323
O43318	M3K7	MAP3K7	NifJ1	659918622	0.985321
P19838	NFKB1	NFKB1	SecF	659918023	0.985308
P19174	PLCG1	PLCG1	SecA	659918222	0.985294
Q9BXL6	CAR14	CARD14	SecA	659918222	0.985281
P21580	TNAP3	TNFAIP3	RpoB	659918692	0.985281
P06239	LCK	LCK	PonA	659917443	0.985281
Q9BXL7	CAR11	CARD11	RpoB	659918692	0.98528
Q9BXL7	CAR11	CARD11	UvrA3	659917331	0.98528
P19838	NFKB1	NFKB1	PFCIRM129_04075	659918002	0.985265
O95786	DDX58	DDX58	NifJ1	659918622	0.985265
P16885	PLCG2	PLCG2	UvrA3	659917331	0.985251
Q9BXL6	CAR14	CARD14	HepA	659918116	0.98524
P19838	NFKB1	NFKB1	RplJ	659918695	0.985236
Q8IUD2	RB6I2	ERC1	NifJ2	659918797	0.985226
Q13315	ATM	ATM	GyrB2	659918140	0.985226
P19174	PLCG1	PLCG1	PFCIRM129_08935	659918681	0.985226
P16885	PLCG2	PLCG2	AceE	659918245	0.985226
P06239	LCK	LCK	ThrS	659918097	0.985226
Q13315	ATM	ATM	GlgP	659917868	0.985199
P19838	NFKB1	NFKB1	Gcp	659918867	0.985199
P19838	NFKB1	NFKB1	Ald	659918161	0.985199
O15111	IKKA	CHUK	NifJ2	659918797	0.985192
Q9BXL6	CAR14	CARD14	UvrA3	659917331	0.985178
P19174	PLCG1	PLCG1	UvrA3	659917331	0.985163
P06239	LCK	LCK	YdfJ	659917797	0.985134
O15111	IKKA	CHUK	HepA	659918116	0.98513
P19174	PLCG1	PLCG1	HepA	659918116	0.985119
P19174	PLCG1	PLCG1	RpoC	659918691	0.985119
Q9UDY8	MALT1	MALT1	NifJ1	659918622	0.985116
Q13546	RIPK1	RIPK1	NifJ1	659918622	0.985116
P06239	LCK	LCK	Tkt	659917825	0.985104
Q00653	NFKB2	NFKB2	SecA	659918222	0.985075
Q8N5C8	TAB3	TAB3	HepA	659918116	0.98506
Q13315	ATM	ATM	PFCIRM129_01505	659916940	0.985047
Q13315	ATM	ATM	Mrc	659917127	0.985043
Q13315	ATM	ATM	Pgm1	659917875	0.985019
P19838	NFKB1	NFKB1	PFCIRM129_07545	659918799	0.985019
Q9BXL6	CAR14	CARD14	RpoB	659918692	0.985005
Q8N5C8	TAB3	TAB3	AceE	659918245	0.985005
Q13315	ATM	ATM	HelD	659917247	0.985005
P19838	NFKB1	NFKB1	FtsW2	659916822	0.985005
P06239	LCK	LCK	NrdJ	659917943	0.985005
P19838	NFKB1	NFKB1	PFCIRM129_04165	659918020	0.984991
P19174	PLCG1	PLCG1	PFCIRM129_01355	659916957	0.984991
O14920	IKKB	IKBKB	OdhA	659918335	0.984991
P21580	TNAP3	TNFAIP3	NifJ1	659918622	0.984979
Q00653	NFKB2	NFKB2	RpoC	659918691	0.984977
P19174	PLCG1	PLCG1	PepN	659919018	0.984977
Q13315	ATM	ATM	YdfJ	659917797	0.984962
P19174	PLCG1	PLCG1	AceE	659918245	0.984962
Q8N5C8	TAB3	TAB3	NifJ2	659918797	0.984955
P19838	NFKB1	NFKB1	Asd	659916880	0.984955
P19838	NFKB1	NFKB1	SlgT	659918370	0.984955
P06239	LCK	LCK	NirA2	659916787	0.984955
P06239	LCK	LCK	PFCIRM129_08935	659918681	0.984955
Q9NYJ8	TAB2	TAB2	NifJ2	659918797	0.984934
Q9BXL7	CAR11	CARD11	NifJ2	659918797	0.984914
P19838	NFKB1	NFKB1	SufD	659917301	0.984914
Q13315	ATM	ATM	LacZ	659917113	0.984909
P19838	NFKB1	NFKB1	SlpA	659917603	0.984909
P06239	LCK	LCK	PolA	659917341	0.984909
P06239	LCK	LCK	SecA	659918222	0.984909
Q9BXL7	CAR11	CARD11	AceE	659918245	0.984906
P19838	NFKB1	NFKB1	RbsB	659918841	0.984891
P19838	NFKB1	NFKB1	PFCIRM129_00335	659918434	0.984881
Q13315	ATM	ATM	FusA	659918688	0.984877
P19838	NFKB1	NFKB1	Mdh	659918819	0.984877
P19174	PLCG1	PLCG1	PFCIRM129_02885	659918305	0.984877
P19838	NFKB1	NFKB1	YihN	659917150	0.984863
Q9NQC7	CYLD	CYLD	NifJ1	659918622	0.984848
Q00653	NFKB2	NFKB2	HepA	659918116	0.984848
P19838	NFKB1	NFKB1	YfmC	659917054	0.984848
P07948	LYN	LYN	NifJ1	659918622	0.984848
O14920	IKKB	IKBKB	NifJ1	659918622	0.984848
Q13315	ATM	ATM	UvrB	659917335	0.984834
P19838	NFKB1	NFKB1	PFCIRM129_01960	659916902	0.98482
P06239	LCK	LCK	Mrc	659917127	0.98482
Q13315	ATM	ATM	NrdJ	659917943	0.984816
P19838	NFKB1	NFKB1	PFCIRM129_07390	659918769	0.984799
P06239	LCK	LCK	GtfA	659918188	0.984799
P06239	LCK	LCK	PFCIRM129_02885	659918305	0.984799
P19838	NFKB1	NFKB1	IolT3	659917518	0.984783
P19838	NFKB1	NFKB1	Fba1	659917522	0.984783
Q9BXL6	CAR14	CARD14	NifJ2	659918797	0.984772
P19174	PLCG1	PLCG1	RpoB	659918692	0.984772
P06239	LCK	LCK	GlpB	659917940	0.984772
P19838	NFKB1	NFKB1	RlmN	659917378	0.984766
P19838	NFKB1	NFKB1	TrpC	659918046	0.984762
Q99558	M3K14	MAP3K14	HepA	659918116	0.984753
Q99558	M3K14	MAP3K14	UvrA3	659917331	0.984753
Q8IUC6	TCAM1	TICAM1	RpoC	659918691	0.984753
Q00653	NFKB2	NFKB2	AlaS	659918012	0.984753
P19838	NFKB1	NFKB1	PFCIRM129_07415	659918774	0.984749
P19838	NFKB1	NFKB1	PFCIRM129_06000	659917647	0.984749
P19838	NFKB1	NFKB1	SlpE	659917805	0.984749
P06239	LCK	LCK	TopA	659918405	0.984741
P19838	NFKB1	NFKB1	CodB	659916960	0.984733
P19838	NFKB1	NFKB1	HemA	659917504	0.984725
Q13315	ATM	ATM	InlA	659917120	0.984718
P19838	NFKB1	NFKB1	PFCIRM129_10650	659917426	0.984718
P19838	NFKB1	NFKB1	FtsY	659919151	0.984716
P06239	LCK	LCK	Rho	659918327	0.984709
P19838	NFKB1	NFKB1	PFCIRM129_08360	659918703	0.984699
P06239	LCK	LCK	RpoC	659918691	0.984699
Q13315	ATM	ATM	Tkt	659917825	0.984694
P19838	NFKB1	NFKB1	PFCIRM129_00395	659917083	0.984694
P16885	PLCG2	PLCG2	OdhA	659918335	0.984694
Q99558	M3K14	MAP3K14	NifJ2	659918797	0.984689
Q00653	NFKB2	NFKB2	RpoB	659918692	0.984689
Q13114	TRAF3	TRAF3	NifJ1	659918622	0.984685
P19838	NFKB1	NFKB1	IolC	659917513	0.984685
P19174	PLCG1	PLCG1	GtfB	659918191	0.984685
O15111	IKKA	CHUK	OdhA	659918335	0.984685
P06239	LCK	LCK	GtfB	659918191	0.984683
Q9BXL6	CAR14	CARD14	OdhA	659918335	0.984678
P19838	NFKB1	NFKB1	PFCIRM129_03580	659918167	0.984678
Q9BXL6	CAR14	CARD14	AceE	659918245	0.984671
Q8IUC6	TCAM1	TICAM1	OdhA	659918335	0.984671
Q13315	ATM	ATM	NirA2	659916787	0.984671
P19838	NFKB1	NFKB1	HtrA1	659917710	0.984671
P19838	NFKB1	NFKB1	RpoA	659918898	0.984671
P06239	LCK	LCK	SdhA	659918267	0.984671
P06239	LCK	LCK	DeoR2	659917938	0.984671
O95786	DDX58	DDX58	NifJ2	659918797	0.984671
P19838	NFKB1	NFKB1	NuoM	659918721	0.98466
Q8N5C8	TAB3	TAB3	SecA	659918222	0.984657
P19174	PLCG1	PLCG1	OdhA	659918335	0.984647
Q13315	ATM	ATM	GtfB	659918191	0.984632
Q9NYJ8	TAB2	TAB2	UvrA3	659917331	0.984629
Q8IUD2	RB6I2	ERC1	OdhA	659918335	0.984629
Q13315	ATM	ATM	PonA	659917443	0.984629
P19838	NFKB1	NFKB1	IdsA	659918719	0.984615
P19838	NFKB1	NFKB1	PFCIRM129_08025	659918894	0.984615
P16885	PLCG2	PLCG2	HepA	659918116	0.984615
Q13315	ATM	ATM	CbiE	659919054	0.9846
Q8IUC6	TCAM1	TICAM1	UvrA3	659917331	0.984568
P06239	LCK	LCK	Acn	659918109	0.984568
P19838	NFKB1	NFKB1	MenJ	659918735	0.984547
Q00653	NFKB2	NFKB2	NifJ2	659918797	0.984536
P19838	NFKB1	NFKB1	DhbC	659918736	0.984536
Q13315	ATM	ATM	PFCIRM129_08935	659918681	0.98452
Q13315	ATM	ATM	MutB	659919058	0.98452
Q8N5C8	TAB3	TAB3	UvrA3	659917331	0.984504
Q13315	ATM	ATM	ThrS	659918097	0.984504
P19838	NFKB1	NFKB1	Eno1	659917660	0.984479
Q9BXL7	CAR11	CARD11	HepA	659918116	0.984472
Q99558	M3K14	MAP3K14	NifJ1	659918622	0.984472
P16885	PLCG2	PLCG2	RpoB	659918692	0.984472
Q9BXL7	CAR11	CARD11	OdhA	659918335	0.984456
P19838	NFKB1	NFKB1	Blmh	659917992	0.984427
P19838	NFKB1	NFKB1	DeoR2	659917938	0.98441
P19838	NFKB1	NFKB1	PFCIRM129_02050	659916838	0.98441
Q13315	ATM	ATM	GtfA	659918188	0.984391
Q13315	ATM	ATM	PFCIRM129_10935	659918483	0.984391
Q9NYJ8	TAB2	TAB2	NifJ1	659918622	0.984375
P06239	LCK	LCK	LacZ	659917113	0.984359
O15111	IKKA	CHUK	NifJ1	659918622	0.984359
Q8IUC6	TCAM1	TICAM1	AceE	659918245	0.984266
P19838	NFKB1	NFKB1	DapA	659917202	0.984266
Q9NQC7	CYLD	CYLD	OdhA	659918335	0.984252
P19838	NFKB1	NFKB1	SlpB	659918413	0.984227
P07948	LYN	LYN	NifJ2	659918797	0.984224
Q13315	ATM	ATM	SdhA	659918267	0.984211
Q9BXL7	CAR11	CARD11	Acn	659918109	0.984197
P19838	NFKB1	NFKB1	Tal2	659917511	0.984197
P19174	PLCG1	PLCG1	PolA	659917341	0.984197
P06239	LCK	LCK	InfB	659917370	0.984197
Q99558	M3K14	MAP3K14	OdhA	659918335	0.984183
P06239	LCK	LCK	Dxs	659918105	0.984183
P19174	PLCG1	PLCG1	NifJ2	659918797	0.984161
Q00653	NFKB2	NFKB2	Acn	659918109	0.984155
O00206	TLR4	TLR4	NifJ2	659918797	0.984155
P19838	NFKB1	NFKB1	HisS	659918018	0.984144
P19838	NFKB1	NFKB1	CbiX	659919053	0.984127
P06239	LCK	LCK	PFCIRM129_07050	659919024	0.984127
P19838	NFKB1	NFKB1	PFCIRM129_10155	659917468	0.98411
Q8WV28	BLNK	BLNK	NifJ1	659918622	0.984099
Q13315	ATM	ATM	AccA	659918794	0.984099
P06239	LCK	LCK	CbiE	659919054	0.984099
Q8N5C8	TAB3	TAB3	RpoB	659918692	0.984085
P16885	PLCG2	PLCG2	NifJ2	659918797	0.984076
P19838	NFKB1	NFKB1	SppA	659917989	0.98406
P19838	NFKB1	NFKB1	PstS	659916895	0.98406
P19838	NFKB1	NFKB1	MoxR	659918419	0.98406
P16885	PLCG2	PLCG2	Phk	659917936	0.984057
Q13315	ATM	ATM	OppD	659918912	0.984028
Q00653	NFKB2	NFKB2	GtfB	659918191	0.984028
P06239	LCK	LCK	NifJ1	659918622	0.984026
P19838	NFKB1	NFKB1	GalK2	659916844	0.984009
Q9BXL7	CAR11	CARD11	PFCIRM129_01355	659916957	0.983986
Q8IUC6	TCAM1	TICAM1	RpoB	659918692	0.983986
P67870	CSK2B	CSNK2B	NifJ1	659918622	0.983986
O95786	DDX58	DDX58	OdhA	659918335	0.983986
Q8N5C8	TAB3	TAB3	AlaS	659918012	0.983929
P21580	TNAP3	TNFAIP3	OdhA	659918335	0.983914
P19838	NFKB1	NFKB1	CycA1	659916913	0.983914
Q00653	NFKB2	NFKB2	AceE	659918245	0.983885
P19838	NFKB1	NFKB1	CycA2	659918162	0.983885
Q13315	ATM	ATM	PFCIRM129_05605	659917786	0.983871
P19174	PLCG1	PLCG1	AlaS	659918012	0.983871
Q04759	KPCT	PRKCQ	NifJ1	659918622	0.983592
Q9BXL6	CAR14	CARD14	RpoC	659918691	0.983578
P21580	TNAP3	TNFAIP3	HepA	659918116	0.98355
Q9NYJ8	TAB2	TAB2	HepA	659918116	0.983536
Q9BXL7	CAR11	CARD11	PepN	659919018	0.983536
P35354	PGH2	PTGS2	NifJ1	659918622	0.983536
P16885	PLCG2	PLCG2	Acn	659918109	0.983536
Q8IUD2	RB6I2	ERC1	HepA	659918116	0.983521
P06239	LCK	LCK	BopA	659918913	0.983521
P05771	KPCB	PRKCB	NifJ2	659918797	0.983521
Q13315	ATM	ATM	Dxs	659918105	0.983478
Q9NYJ8	TAB2	TAB2	OdhA	659918335	0.983435
Q9BXL7	CAR11	CARD11	PFCIRM129_02885	659918305	0.983435
P19838	NFKB1	NFKB1	TrpD	659917264	0.983435
Q9Y4K3	TRAF6	TRAF6	NifJ1	659918622	0.982877
P19838	NFKB1	NFKB1	PFCIRM129_05105	659917879	0.982877
O15111	IKKA	CHUK	AceE	659918245	0.982877
O15111	IKKA	CHUK	PFCIRM129_07050	659919024	0.982877
Q00653	NFKB2	NFKB2	PepN	659919018	0.982862
P19838	NFKB1	NFKB1	MraW	659917362	0.982862
P16885	PLCG2	PLCG2	CarB	659918003	0.982862
Q9NYJ8	TAB2	TAB2	RpoB	659918692	0.982847
Q13315	ATM	ATM	Dld	659917724	0.982847
P06239	LCK	LCK	UvrB	659917335	0.982847
P19174	PLCG1	PLCG1	CarB	659918003	0.982788
Q9BXL7	CAR11	CARD11	AlaS	659918012	0.982773
Q13315	ATM	ATM	Gpi	659917425	0.982773
P21580	TNAP3	TNFAIP3	UvrA3	659917331	0.982773
P19174	PLCG1	PLCG1	Acn	659918109	0.982773
P06239	LCK	LCK	InlA	659917120	0.982773
P19838	NFKB1	NFKB1	PFCIRM129_03560	659918163	0.982759
Q13315	ATM	ATM	BopA	659918913	0.982744
Q13315	ATM	ATM	FtsH	659919123	0.982203
Q8N5C8	TAB3	TAB3	PFCIRM129_02885	659918305	0.982188
Q00653	NFKB2	NFKB2	NuoG	659918727	0.982158
P19838	NFKB1	NFKB1	PFCIRM129_01130	659917009	0.982143
P06239	LCK	LCK	AsnB	659917505	0.982143
O15111	IKKA	CHUK	RpoB	659918692	0.982143
P16885	PLCG2	PLCG2	NuoG	659918727	0.982112
O95786	DDX58	DDX58	HepA	659918116	0.982097
Q9NYJ8	TAB2	TAB2	AceE	659918245	0.982082
Q9BXL7	CAR11	CARD11	PolA	659917341	0.982082
P06239	LCK	LCK	PFCIRM129_05605	659917786	0.982082
Q8IUD2	RB6I2	ERC1	UvrA3	659917331	0.982067
P19174	PLCG1	PLCG1	Mrc	659917127	0.982067
P06239	LCK	LCK	FtsI	659917360	0.982067
P19174	PLCG1	PLCG1	NuoG	659918727	0.982051
P06239	LCK	LCK	PFCIRM129_01505	659916940	0.982051
O14920	IKKB	IKBKB	NifJ2	659918797	0.982051
Q13546	RIPK1	RIPK1	NifJ2	659918797	0.982036
Q13315	ATM	ATM	PFCIRM129_01060	659917036	0.982036
P16885	PLCG2	PLCG2	PFCIRM129_01355	659916957	0.982036
P16885	PLCG2	PLCG2	PepN	659919018	0.982036
O15111	IKKA	CHUK	SecA	659918222	0.982036
O00206	TLR4	TLR4	NifJ1	659918622	0.980688
Q8IUD2	RB6I2	ERC1	AceE	659918245	0.980672
Q8IUD2	RB6I2	ERC1	SecA	659918222	0.980672
P19838	NFKB1	NFKB1	PFCIRM129_01350	659916956	0.980656
P16885	PLCG2	PLCG2	PolA	659917341	0.980656
Q99558	M3K14	MAP3K14	PFCIRM129_07050	659919024	0.98064
Q8IUD2	RB6I2	ERC1	RpoB	659918692	0.98064
Q8IUC6	TCAM1	TICAM1	SecA	659918222	0.98064
Q13114	TRAF3	TRAF3	NifJ2	659918797	0.980623
Q9BXL6	CAR14	CARD14	AlaS	659918012	0.980607
P19838	NFKB1	NFKB1	DapL	659917213	0.980607
P16885	PLCG2	PLCG2	GtfB	659918191	0.980607
Q9BXL7	CAR11	CARD11	Phk	659917936	0.980591
Q00653	NFKB2	NFKB2	PFCIRM129_02885	659918305	0.980591
O15111	IKKA	CHUK	AlaS	659918012	0.980591
P21580	TNAP3	TNFAIP3	RpoC	659918691	0.980574
P16885	PLCG2	PLCG2	PFCIRM129_02885	659918305	0.980574
Q9BXL7	CAR11	CARD11	GtfB	659918191	0.980558
Q8IUC6	TCAM1	TICAM1	PFCIRM129_07050	659919024	0.980558
Q13315	ATM	ATM	PFCIRM129_06845	659918987	0.980558
O95786	DDX58	DDX58	RpoB	659918692	0.980519
P06239	LCK	LCK	CysN	659916784	0.980456
Q9BXL6	CAR14	CARD14	PFCIRM129_01355	659916957	0.98044
Q9BXL6	CAR14	CARD14	PepN	659919018	0.98044
Q8N5C8	TAB3	TAB3	LacZ	659917113	0.98044
P19838	NFKB1	NFKB1	GlpT	659917186	0.98044
Q9BXL7	CAR11	CARD11	Tkt	659917825	0.980408
Q9BXL7	CAR11	CARD11	CarB	659918003	0.980408
Q9BXL6	CAR14	CARD14	NuoG	659918727	0.980408
Q99558	M3K14	MAP3K14	RpoB	659918692	0.980408
Q8N5C8	TAB3	TAB3	Acn	659918109	0.980408
Q8IUD2	RB6I2	ERC1	PFCIRM129_01355	659916957	0.980408
Q13315	ATM	ATM	AsnB	659917505	0.980408
Q13315	ATM	ATM	Gab	659917339	0.980408
Q13114	TRAF3	TRAF3	UvrA3	659917331	0.980408
P19174	PLCG1	PLCG1	LacZ	659917113	0.980408
P07948	LYN	LYN	RpoC	659918691	0.980408
Q9NQC7	CYLD	CYLD	HepA	659918116	0.980392
Q9BXL7	CAR11	CARD11	NuoG	659918727	0.980392
P06239	LCK	LCK	ProS	659917374	0.980392
P06239	LCK	LCK	Gpi	659917425	0.980392
O15111	IKKA	CHUK	RpoC	659918691	0.980392
Q9BXL7	CAR11	CARD11	LacZ	659917113	0.980376
P05771	KPCB	PRKCB	OdhA	659918335	0.980376
Q9NYJ8	TAB2	TAB2	PFCIRM129_07050	659919024	0.980312
Q9BXL7	CAR11	CARD11	NrdJ	659917943	0.980312
P51617	IRAK1	IRAK1	NifJ1	659918622	0.980312
O14920	IKKB	IKBKB	UvrA3	659917331	0.980312
Q9NYJ8	TAB2	TAB2	RpoC	659918691	0.980296
Q8IUD2	RB6I2	ERC1	PFCIRM129_07050	659919024	0.980296
P05771	KPCB	PRKCB	HepA	659918116	0.980296
Q9UDY8	MALT1	MALT1	RpoB	659918692	0.980279
Q13490	BIRC2	BIRC2	NifJ1	659918622	0.980263
P06239	LCK	LCK	PFCIRM129_09980	659918491	0.980263
O43318	M3K7	MAP3K7	UvrA3	659917331	0.980247
Q9Y4K3	TRAF6	TRAF6	NifJ2	659918797	0.980214
P19174	PLCG1	PLCG1	MutB	659919058	0.980214
Q9UDY8	MALT1	MALT1	NifJ2	659918797	0.980198
Q13315	ATM	ATM	InfB	659917370	0.980182
P19174	PLCG1	PLCG1	Phk	659917936	0.980182
O14920	IKKB	IKBKB	HepA	659918116	0.980182
Q9BXL7	CAR11	CARD11	PFCIRM129_08935	659918681	0.980165
Q99558	M3K14	MAP3K14	AceE	659918245	0.980165
Q04206	TF65	RELA	NifJ1	659918622	0.980165
P21580	TNAP3	TNFAIP3	AceE	659918245	0.980165
P07948	LYN	LYN	UvrA3	659917331	0.980165
O43318	M3K7	MAP3K7	HepA	659918116	0.980165
O14920	IKKB	IKBKB	RpoB	659918692	0.980165
Q9UDY8	MALT1	MALT1	HepA	659918116	0.980149
Q9UDY8	MALT1	MALT1	RpoC	659918691	0.980116
P67870	CSK2B	CSNK2B	NifJ2	659918797	0.980116
P35354	PGH2	PTGS2	NifJ2	659918797	0.980116
Q9NQC7	CYLD	CYLD	NifJ2	659918797	0.9801
P21580	TNAP3	TNFAIP3	PFCIRM129_01355	659916957	0.9801
P21580	TNAP3	TNFAIP3	Phk	659917936	0.9801
P19838	NFKB1	NFKB1	MetQ	659916945	0.9801
Q13546	RIPK1	RIPK1	HepA	659918116	0.980083
P21580	TNAP3	TNFAIP3	SecA	659918222	0.980083
P07948	LYN	LYN	RpoB	659918692	0.980083
P21580	TNAP3	TNFAIP3	AlaS	659918012	0.980066
Q8N5C8	TAB3	TAB3	GtfB	659918191	0.980033
Q00653	NFKB2	NFKB2	PFCIRM129_08935	659918681	0.980033
Q00653	NFKB2	NFKB2	Mrc	659917127	0.980033
Q00653	NFKB2	NFKB2	PFCIRM129_01355	659916957	0.98
O14920	IKKB	IKBKB	RpoC	659918691	0.98
Q8N5C8	TAB3	TAB3	PFCIRM129_01355	659916957	0.979983
O95786	DDX58	DDX58	RpoC	659918691	0.979967
O43318	M3K7	MAP3K7	NifJ2	659918797	0.979967
Q9UDY8	MALT1	MALT1	OdhA	659918335	0.979933
P07948	LYN	LYN	HepA	659918116	0.979933
P07948	LYN	LYN	OdhA	659918335	0.979933
Q8IUD2	RB6I2	ERC1	RpoC	659918691	0.979904
Q9HB75	PIDD1	PIDD1	NifJ1	659918622	0.979899
Q9BXL6	CAR14	CARD14	GtfB	659918191	0.979899
Q8N5C8	TAB3	TAB3	NuoG	659918727	0.979899
Q9BXL6	CAR14	CARD14	Acn	659918109	0.979887
Q99558	M3K14	MAP3K14	Acn	659918109	0.979887
Q8N5C8	TAB3	TAB3	PepN	659919018	0.979871
P98170	XIAP	XIAP	NifJ1	659918622	0.979871
O15111	IKKA	CHUK	GtfB	659918191	0.979855
P16885	PLCG2	PLCG2	PFCIRM129_08935	659918681	0.979839
P16885	PLCG2	PLCG2	Mrc	659917127	0.979839
O00206	TLR4	TLR4	OdhA	659918335	0.979839
Q99558	M3K14	MAP3K14	PFCIRM129_02885	659918305	0.979349
Q13315	ATM	ATM	ProS	659917374	0.979349
O95786	DDX58	DDX58	PFCIRM129_07050	659919024	0.979349
O43318	M3K7	MAP3K7	OdhA	659918335	0.979349
P16885	PLCG2	PLCG2	Tkt	659917825	0.979332
P06239	LCK	LCK	FusA	659918688	0.979316
O15111	IKKA	CHUK	NuoG	659918727	0.979316
O00206	TLR4	TLR4	HepA	659918116	0.979316
Q9NYJ8	TAB2	TAB2	AlaS	659918012	0.979299
Q8IUD2	RB6I2	ERC1	GtfB	659918191	0.979299
P16885	PLCG2	PLCG2	MutB	659919058	0.979299
P21580	TNAP3	TNFAIP3	PepN	659919018	0.979266
P19838	NFKB1	NFKB1	OppB	659918910	0.979266
Q04206	TF65	RELA	NifJ2	659918797	0.979217
Q9NYJ8	TAB2	TAB2	SecA	659918222	0.979183
Q9BXL7	CAR11	CARD11	Mrc	659917127	0.979183
Q13546	RIPK1	RIPK1	RpoB	659918692	0.979183
P19838	NFKB1	NFKB1	FepC2	659917790	0.979183
P06239	LCK	LCK	PFCIRM129_01060	659917036	0.979183
Q13546	RIPK1	RIPK1	OdhA	659918335	0.979167
Q8N5C8	TAB3	TAB3	PFCIRM129_08935	659918681	0.97915
Q00653	NFKB2	NFKB2	Phk	659917936	0.979133
P19838	NFKB1	NFKB1	RfbB	659918186	0.979133
P19838	NFKB1	NFKB1	PFCIRM129_00705	659918414	0.979133
Q8IUC6	TCAM1	TICAM1	NuoG	659918727	0.979116
O43318	M3K7	MAP3K7	RpoB	659918692	0.979116
Q13315	ATM	ATM	PyrG	659918500	0.979037
Q9BXL6	CAR14	CARD14	Phk	659917936	0.979021
Q13315	ATM	ATM	Vpr	659917193	0.979021
Q13114	TRAF3	TRAF3	HepA	659918116	0.979021
Q9NQC7	CYLD	CYLD	RpoB	659918692	0.979005
Q04206	TF65	RELA	OdhA	659918335	0.979005
Q99558	M3K14	MAP3K14	PepN	659919018	0.978956
Q8IUD2	RB6I2	ERC1	AlaS	659918012	0.978956
Q99558	M3K14	MAP3K14	PFCIRM129_01355	659916957	0.978939
P19838	NFKB1	NFKB1	PFCIRM129_01055	659917035	0.978939
P19174	PLCG1	PLCG1	CbiE	659919054	0.978939
Q9BXL6	CAR14	CARD14	PFCIRM129_08935	659918681	0.978923
Q8IUC6	TCAM1	TICAM1	GtfB	659918191	0.978923
P19174	PLCG1	PLCG1	Tkt	659917825	0.978923
O14920	IKKB	IKBKB	PFCIRM129_07050	659919024	0.978923
P07948	LYN	LYN	PFCIRM129_07050	659919024	0.978906
P06239	LCK	LCK	PFCIRM129_09300	659918623	0.978906
O14920	IKKB	IKBKB	AceE	659918245	0.978906
Q9UDY8	MALT1	MALT1	AceE	659918245	0.97889
Q8IUC6	TCAM1	TICAM1	Phk	659917936	0.97889
Q13490	BIRC2	BIRC2	NifJ2	659918797	0.97889
P06239	LCK	LCK	RtcB	659917123	0.97884
P19838	NFKB1	NFKB1	PFCIRM129_03850	659918127	0.978774
P43405	KSYK	SYK	OdhA	659918335	0.978757
O95786	DDX58	DDX58	AlaS	659918012	0.978757
O14920	IKKB	IKBKB	PFCIRM129_01355	659916957	0.978757
Q9Y6Q6	TNR11	TNFRSF11A	NifJ1	659918622	0.978723
Q8IUC6	TCAM1	TICAM1	PepN	659919018	0.978723
Q13546	RIPK1	RIPK1	UvrA3	659917331	0.978723
Q04759	KPCT	PRKCQ	OdhA	659918335	0.978723
P21580	TNAP3	TNFAIP3	Acn	659918109	0.978723
P16885	PLCG2	PLCG2	NrdJ	659917943	0.978723
O95786	DDX58	DDX58	UvrA3	659917331	0.978723
Q00653	NFKB2	NFKB2	PFCIRM129_10935	659918483	0.978707
P19838	NFKB1	NFKB1	PFCIRM129_00410	659917086	0.978707
P06239	LCK	LCK	OppD	659918912	0.978707
O95786	DDX58	DDX58	PepN	659919018	0.978707
Q9UDY8	MALT1	MALT1	AlaS	659918012	0.97869
Q04206	TF65	RELA	HepA	659918116	0.97869
Q00653	NFKB2	NFKB2	PolA	659917341	0.97869
Q9BWT7	CAR10	CARD10	HepA	659918116	0.978659
Q8IUC6	TCAM1	TICAM1	PFCIRM129_01355	659916957	0.978659
Q13315	ATM	ATM	PFCIRM129_11950	659917195	0.978659
Q01201	RELB	RELB	NifJ2	659918797	0.978659
P19838	NFKB1	NFKB1	BkdA2	659918588	0.978659
P19174	PLCG1	PLCG1	TopA	659918405	0.978659
P19174	PLCG1	PLCG1	ThrS	659918097	0.978659
Q00653	NFKB2	NFKB2	GtfA	659918188	0.978642
P43405	KSYK	SYK	HepA	659918116	0.978642
P07948	LYN	LYN	GtfB	659918191	0.978642
O95786	DDX58	DDX58	AceE	659918245	0.978642
Q9NYJ8	TAB2	TAB2	PFCIRM129_01355	659916957	0.978639
Q8IUC6	TCAM1	TICAM1	Acn	659918109	0.978639
P43405	KSYK	SYK	NifJ1	659918622	0.978639
P19838	NFKB1	NFKB1	SecY	659918909	0.978639
P19838	NFKB1	NFKB1	RsmC	659916980	0.978639
Q9UDY8	MALT1	MALT1	UvrA3	659917331	0.978626
Q9NYJ8	TAB2	TAB2	PFCIRM129_08935	659918681	0.978626
P07948	LYN	LYN	SecA	659918222	0.978626
O14920	IKKB	IKBKB	PepN	659919018	0.978626
Q9HB75	PIDD1	PIDD1	NifJ2	659918797	0.978622
Q8WV28	BLNK	BLNK	NifJ2	659918797	0.978622
Q01201	RELB	RELB	NifJ1	659918622	0.978622
P07948	LYN	LYN	Acn	659918109	0.97861
Q9BXL7	CAR11	CARD11	MutB	659919058	0.978605
P21580	TNAP3	TNFAIP3	PFCIRM129_07050	659919024	0.978605
Q9NQC7	CYLD	CYLD	RpoC	659918691	0.978593
P25963	IKBA	NFKBIA	NifJ1	659918622	0.978593
P06239	LCK	LCK	XseA	659917756	0.978593
O00206	TLR4	TLR4	RpoB	659918692	0.978593
Q13315	ATM	ATM	MutA	659919057	0.978588
P43403	ZAP70	ZAP70	NifJ1	659918622	0.978588
O15111	IKKA	CHUK	PepN	659919018	0.978588
O00463	TRAF5	TRAF5	NifJ1	659918622	0.978588
Q9NYJ8	TAB2	TAB2	PFCIRM129_02885	659918305	0.978577
P19838	NFKB1	NFKB1	DapD	659917211	0.978577
Q9BXL6	CAR14	CARD14	PFCIRM129_02885	659918305	0.97856
Q8N2W9	PIAS4	PIAS4	NifJ1	659918622	0.978544
P21580	TNAP3	TNFAIP3	PFCIRM129_02885	659918305	0.978544
Q8N5C8	TAB3	TAB3	Phk	659917936	0.978511
P19838	NFKB1	NFKB1	ProV	659917164	0.978511
P06239	LCK	LCK	PFCIRM129_00955	659918404	0.978511
P06239	LCK	LCK	SdhA3	659919142	0.978511
P06239	LCK	LCK	FeoB	659916842	0.978495
P19838	NFKB1	NFKB1	ZnuA	659918274	0.978462
P06239	LCK	LCK	PFCIRM129_07085	659919031	0.978462
Q9BXL6	CAR14	CARD14	LacZ	659917113	0.978445
Q99558	M3K14	MAP3K14	RpoC	659918691	0.978445
P98170	XIAP	XIAP	NifJ2	659918797	0.978445
P43405	KSYK	SYK	NifJ2	659918797	0.978445
P43403	ZAP70	ZAP70	NifJ2	659918797	0.978445
P35354	PGH2	PTGS2	HepA	659918116	0.978445
P05362	ICAM1	ICAM1	NifJ1	659918622	0.978445
Q9BWT7	CAR10	CARD10	NifJ1	659918622	0.978378
Q8WV28	BLNK	BLNK	HepA	659918116	0.978378
Q8N5C8	TAB3	TAB3	Mrc	659917127	0.978378
Q13315	ATM	ATM	Pyk1	659917343	0.978378
Q04759	KPCT	PRKCQ	HepA	659918116	0.978378
P51617	IRAK1	IRAK1	NifJ2	659918797	0.978378
P19838	NFKB1	NFKB1	PFCIRM129_05250	659917861	0.978378
P16885	PLCG2	PLCG2	CbiE	659919054	0.978378
P05771	KPCB	PRKCB	RpoB	659918692	0.978378
O95786	DDX58	DDX58	PFCIRM129_01355	659916957	0.978378
O15111	IKKA	CHUK	PFCIRM129_02885	659918305	0.978378
O14920	IKKB	IKBKB	AlaS	659918012	0.978378
Q8IUD2	RB6I2	ERC1	PepN	659919018	0.978362
Q9NYJ8	TAB2	TAB2	Acn	659918109	0.978345
Q9NQC7	CYLD	CYLD	UvrA3	659917331	0.978345
Q9BXL6	CAR14	CARD14	PolA	659917341	0.978345
Q9BWT7	CAR10	CARD10	OdhA	659918335	0.978345
Q8WV28	BLNK	BLNK	OdhA	659918335	0.978345
Q13114	TRAF3	TRAF3	OdhA	659918335	0.978345
Q04759	KPCT	PRKCQ	NifJ2	659918797	0.978345
Q00653	NFKB2	NFKB2	CarB	659918003	0.978345
P19838	NFKB1	NFKB1	PpgK	659917053	0.978345
P19174	PLCG1	PLCG1	GtfA	659918188	0.978345
Q99558	M3K14	MAP3K14	SecA	659918222	0.978328
P19838	NFKB1	NFKB1	InhA	659917290	0.978328
P05362	ICAM1	ICAM1	NifJ2	659918797	0.978328
O95786	DDX58	DDX58	SecA	659918222	0.978328
Q9BXL7	CAR11	CARD11	CbiE	659919054	0.978311
Q13315	ATM	ATM	GlpA	659917941	0.978311
Q13315	ATM	ATM	MmdA	659917492	0.978311
Q00653	NFKB2	NFKB2	LacZ	659917113	0.978311
P19838	NFKB1	NFKB1	PFCIRM129_09710	659917591	0.978311
P16885	PLCG2	PLCG2	LacZ	659917113	0.978295
P07948	LYN	LYN	AceE	659918245	0.978295
Q9BXL7	CAR11	CARD11	GtfA	659918188	0.978113
Q99558	M3K14	MAP3K14	AlaS	659918012	0.978113
Q8N5C8	TAB3	TAB3	CarB	659918003	0.978113
Q13315	ATM	ATM	PFCIRM129_09300	659918623	0.978113
Q00653	NFKB2	NFKB2	NrdJ	659917943	0.978113
P21580	TNAP3	TNFAIP3	NuoG	659918727	0.978113
P19838	NFKB1	NFKB1	PFCIRM129_09455	659917600	0.978113
P16885	PLCG2	PLCG2	GtfA	659918188	0.978113
Q9UDY8	MALT1	MALT1	PFCIRM129_01355	659916957	0.978097
Q9NWZ3	IRAK4	IRAK4	NifJ1	659918622	0.978097
O43318	M3K7	MAP3K7	PFCIRM129_07050	659919024	0.978097
O15111	IKKA	CHUK	PFCIRM129_01355	659916957	0.978097
O14920	IKKB	IKBKB	PFCIRM129_08935	659918681	0.978097
Q8N5C8	TAB3	TAB3	PolA	659917341	0.97808
Q8N5C8	TAB3	TAB3	NrdJ	659917943	0.97808
Q13315	ATM	ATM	GuaB1	659918855	0.97808
P21580	TNAP3	TNFAIP3	GtfB	659918191	0.97808
P06239	LCK	LCK	GlpA	659917941	0.97808
Q9Y4K3	TRAF6	TRAF6	OdhA	659918335	0.978064
Q99558	M3K14	MAP3K14	NrdJ	659917943	0.978064
P16885	PLCG2	PLCG2	PFCIRM129_10935	659918483	0.978064
Q99558	M3K14	MAP3K14	GtfB	659918191	0.978047
Q13546	RIPK1	RIPK1	AceE	659918245	0.978047
Q13114	TRAF3	TRAF3	RpoB	659918692	0.978047
P67870	CSK2B	CSNK2B	UvrA3	659917331	0.978047
P35354	PGH2	PTGS2	OdhA	659918335	0.978047
P19838	NFKB1	NFKB1	PFCIRM129_03845	659918126	0.978047
P19838	NFKB1	NFKB1	WhiA	659917322	0.978047
P19174	PLCG1	PLCG1	HelD	659917247	0.978047
P06239	LCK	LCK	HsdM1	659917285	0.978047
P05771	KPCB	PRKCB	SecA	659918222	0.978047
Q9NYJ8	TAB2	TAB2	PepN	659919018	0.978014
Q13489	BIRC3	BIRC3	NifJ1	659918622	0.978014
P51617	IRAK1	IRAK1	HepA	659918116	0.978014
P16885	PLCG2	PLCG2	SdhA3	659919142	0.978014
P05771	KPCB	PRKCB	RpoC	659918691	0.978014
O95786	DDX58	DDX58	PFCIRM129_02885	659918305	0.978014
O00463	TRAF5	TRAF5	OdhA	659918335	0.978014
O14920	IKKB	IKBKB	SecA	659918222	0.977997
P21580	TNAP3	TNFAIP3	PFCIRM129_08935	659918681	0.977964
P07948	LYN	LYN	PFCIRM129_01355	659916957	0.977964
O15111	IKKA	CHUK	Acn	659918109	0.977964
Q9BXL7	CAR11	CARD11	TopA	659918405	0.977947
Q99558	M3K14	MAP3K14	Phk	659917936	0.977947
Q13315	ATM	ATM	Pta	659918199	0.977947
P19838	NFKB1	NFKB1	NuoH	659918726	0.977947
P06239	LCK	LCK	Vpr	659917193	0.977947
P06239	LCK	LCK	PFCIRM129_11930	659917191	0.977947
O43318	M3K7	MAP3K7	RpoC	659918691	0.977947
Q9BWT7	CAR10	CARD10	NifJ2	659918797	0.97793
Q14258	TRI25	TRIM25	NifJ1	659918622	0.97793
P19838	NFKB1	NFKB1	PFCIRM129_05940	659917635	0.97793
Q8N5C8	TAB3	TAB3	PFCIRM129_10935	659918483	0.977545
Q8IUD2	RB6I2	ERC1	PFCIRM129_02885	659918305	0.977545
Q01201	RELB	RELB	HepA	659918116	0.977545
P25963	IKBA	NFKBIA	NifJ2	659918797	0.977545
P19838	NFKB1	NFKB1	Fba2	659917766	0.977545
P16885	PLCG2	PLCG2	TopA	659918405	0.977545
Q15750	TAB1	TAB1	NifJ1	659918622	0.977528
P21580	TNAP3	TNFAIP3	PolA	659917341	0.977528
P07948	LYN	LYN	PFCIRM129_02885	659918305	0.977528
O95786	DDX58	DDX58	LacZ	659917113	0.977528
Q9BXL7	CAR11	CARD11	PFCIRM129_10935	659918483	0.977511
Q00653	NFKB2	NFKB2	TopA	659918405	0.977511
P43405	KSYK	SYK	RpoB	659918692	0.977511
Q9UDY8	MALT1	MALT1	PFCIRM129_07050	659919024	0.977494
Q8N5C8	TAB3	TAB3	CbiE	659919054	0.977494
Q06187	BTK	BTK	NifJ1	659918622	0.977494
P19174	PLCG1	PLCG1	PFCIRM129_05480	659917809	0.977494
P05362	ICAM1	ICAM1	HepA	659918116	0.977494
O15111	IKKA	CHUK	CbiE	659919054	0.977494
O14920	IKKB	IKBKB	Phk	659917936	0.977494
O14920	IKKB	IKBKB	Acn	659918109	0.977494
O15111	IKKA	CHUK	Phk	659917936	0.977477
Q9NYJ8	TAB2	TAB2	Phk	659917936	0.977461
Q9BXL6	CAR14	CARD14	Mrc	659917127	0.977461
Q04759	KPCT	PRKCQ	RpoB	659918692	0.977461
P19838	NFKB1	NFKB1	PFCIRM129_11635	659917259	0.977461
P07948	LYN	LYN	PepN	659919018	0.977461
Q8IUD2	RB6I2	ERC1	PFCIRM129_08935	659918681	0.977444
Q13315	ATM	ATM	GlgX	659919098	0.977444
Q04759	KPCT	PRKCQ	SecA	659918222	0.977444
P35354	PGH2	PTGS2	UvrA3	659917331	0.977444
P19174	PLCG1	PLCG1	SdhA3	659919142	0.977444
P07948	LYN	LYN	PFCIRM129_08935	659918681	0.977444
Q9Y6Q6	TNR11	TNFRSF11A	NifJ2	659918797	0.977427
Q9NQC7	CYLD	CYLD	Acn	659918109	0.977427
Q9NQC7	CYLD	CYLD	PepN	659919018	0.977427
Q9HB75	PIDD1	PIDD1	HepA	659918116	0.977427
Q9BXL7	CAR11	CARD11	SdhA3	659919142	0.977427
Q99558	M3K14	MAP3K14	CarB	659918003	0.977427
Q8IUD2	RB6I2	ERC1	NuoG	659918727	0.977427
Q8IUC6	TCAM1	TICAM1	PolA	659917341	0.977427
Q13546	RIPK1	RIPK1	PFCIRM129_01355	659916957	0.977427
Q13546	RIPK1	RIPK1	SecA	659918222	0.977427
Q13315	ATM	ATM	AspS	659918015	0.977427
Q13315	ATM	ATM	FtsI	659917360	0.977427
Q13315	ATM	ATM	HsdM1	659917285	0.977427
P98170	XIAP	XIAP	OdhA	659918335	0.977427
P19174	PLCG1	PLCG1	PFCIRM129_10935	659918483	0.977427
P06239	LCK	LCK	FtsH	659919123	0.977427
P05771	KPCB	PRKCB	UvrA3	659917331	0.977427
P05771	KPCB	PRKCB	PepN	659919018	0.977427
O43318	M3K7	MAP3K7	AceE	659918245	0.977427
O43318	M3K7	MAP3K7	PepN	659919018	0.977427
Q13315	ATM	ATM	BluB	659918866	0.97741
Q06187	BTK	BTK	NifJ2	659918797	0.97741
P67870	CSK2B	CSNK2B	HepA	659918116	0.97741
Q99558	M3K14	MAP3K14	NuoG	659918727	0.977393
Q8IUD2	RB6I2	ERC1	PolA	659917341	0.977393
Q8IUD2	RB6I2	ERC1	Acn	659918109	0.977393
Q13315	ATM	ATM	GroEL1	659918856	0.977393
Q13315	ATM	ATM	AroB	659918008	0.977393
P19174	PLCG1	PLCG1	InlA	659917120	0.977393
P16885	PLCG2	PLCG2	PFCIRM129_01505	659916940	0.977393
P07948	LYN	LYN	AlaS	659918012	0.977393
Q9BXL6	CAR14	CARD14	GtfA	659918188	0.976848
Q8IUD2	RB6I2	ERC1	Phk	659917936	0.976608
Q04206	TF65	RELA	RpoC	659918691	0.976608
P25963	IKBA	NFKBIA	HepA	659918116	0.976608
P16885	PLCG2	PLCG2	InlA	659917120	0.976608
P16885	PLCG2	PLCG2	PnpA	659917386	0.976608
P06239	LCK	LCK	PnpA	659917386	0.976608
P51617	IRAK1	IRAK1	PFCIRM129_07050	659919024	0.976591
Q00653	NFKB2	NFKB2	HelD	659917247	0.976557
O95786	DDX58	DDX58	Acn	659918109	0.976557
Q13315	ATM	ATM	GsiB	659918299	0.97654
Q06187	BTK	BTK	HepA	659918116	0.97654
Q00653	NFKB2	NFKB2	PFCIRM129_01505	659916940	0.97654
P05771	KPCB	PRKCB	PFCIRM129_01355	659916957	0.97654
O95786	DDX58	DDX58	PolA	659917341	0.97654
O15111	IKKA	CHUK	Mrc	659917127	0.97654
O00206	TLR4	TLR4	UvrA3	659917331	0.97654
Q8N2W9	PIAS4	PIAS4	NifJ2	659918797	0.976522
Q9NYJ8	TAB2	TAB2	MutB	659919058	0.976505
